# Supplementary material for: Explore the possible influence of Sjogren’s syndrome on thyroid cancer: A literature data mining and meta-analysis
Source: PLoS One. 2025 Feb 10;20(2):e0318747. doi: 10.1371/journal.pone.0318747 (PMC11809879; doi:10.1371/journal.pone.0318747)
Supplement: S1 Table — (XLSX) [file pone.0318747.s001.xlsx]

## Sheet: ALL
S1 Table References supporting the relationships presented in Fig 1
Relation Name	Reference	Title	Sentence	Source	PMID	PubYear	DOI
positive QuantitativeChange: Sjogren's syndrome --+> LGALS3	Emerging role of galectin family in inflammatory autoimmune diseases, Xu,W.-D.; Huang,Q. et al., (2021), Autoimmunity Reviews	Emerging role of galectin family in inflammatory autoimmune diseases	Serum levels of galectin-3 and IL-17 were elevated in Sjögren's syndrome patients as compared to controls [ ].	Medscan	33971347	2021	10.1016/j.autrev.2021.102847
positive Regulation: CD274 --+> thyroid cancer	Postsurgical Management of Differentiated Thyroid Cancer in China, Wei,W.-J.; Zhang,G.-Q. et al., (2018), Trends in Endocrinology & Metabolism	Postsurgical Management of Differentiated Thyroid Cancer in China	In addition, taking into consideration the short-lived response and drug resistance of BRAF inhibitors and MEK inhibitors, a combination of these small-molecule inhibitors and PD-L1/PD-1 antibodies may further improve treatment efficacy for thyroid cancers .	Medscan	29150318	2018	10.1016/j.tem.2017.10.008
positive Regulation: CD274 --+> thyroid cancer	Comprehensive screening for PD-L1 expression in thyroid cancer, Ahn,S.; Kim,T.H. et al., (2017), Endocrine-Related Cancer	Comprehensive screening for PD-L1 expression in thyroid cancer	Identification of PD-L1 expression may have direct therapeutic relevance to patients with refractory thyroid cancer.	Medscan	28093480	2017	10.1530/ERC-16-0421
positive Regulation: CD274 --+> thyroid cancer	Programmed cell death-ligand 1 overexpression in thyroid cancer, Zhang,G.-Q.; Wei,W.-J. et al., (2019), Endocrine Practice	Programmed cell death-ligand 1 overexpression in thyroid cancer	PD-L1 BLOCKADE IN THE MANAGEMENT OF THYROID CANCER	Medscan	30913016	2019	10.4158/EP-2018-0342
positive Regulation: CD274 --+> thyroid cancer	Blockade of the programmed death ligand 1 (PD-L1) as potential therapy for anaplastic thyroid cancer, Cantara,S.; Brilli,L. et al., (2019), Endocrine	Blockade of the programmed death ligand 1 (PD-L1) as potential therapy for anaplastic thyroid cancer	The identification of PD-L1 in anaplastic Thyroid cancer may have direct therapeutic relevance to patients with refractory Thyroid cancer.	Medscan	30762153	2019	10.1007/s12020-019-01865-5
positive Regulation: CD274 --+> thyroid cancer	Identification and validation of an immune-related prognostic signature and key gene in papillary thyroid carcinoma, Qin,R.; Li,C. et al., (2021), Cancer Cell International	Identification and validation of an immune-related prognostic signature and key gene in papillary thyroid carcinoma	Treatment with a combination of anti-PD-1/PD-L1 and BRAF inhibitors significantly reduced the tumor volume in a mouse model of thyroid cancer [13].	Medscan	34266418	2021	10.1186/s12935-021-02066-9
positive Regulation: CD274 --+> thyroid cancer	Comprehensive screening for PD-L1 expression in thyroid cancer., Ahn,S.; Kim,T.H. et al., (2017), Endocr Relat Cancer	Comprehensive screening for PD-L1 expression in thyroid cancer.	Identification of PD-L1 expression may have direct therapeutic relevance to patients with refractory thyroid cancer.	Medscan	28093480	2017	10.1530/ERC-16-042110.1530/ERC-16-0421
positive Regulation: CD274 --+> thyroid cancer	Analysis of anti-apoptotic PVT1 oncogene and apoptosis-related proteins (p53, Bcl2, PD-1, and PD-L1) expression in thyroid carcinoma., Ibrahiem,A.T.; Makhdoom,A.K. et al., (2022), J Clin Lab Anal	Analysis of anti-apoptotic PVT1 oncogene and apoptosis-related proteins (p53, Bcl2, PD-1, and PD-L1) expression in thyroid carcinoma.	Analysis of anti-apoptotic PVT1 oncogene and apoptosis-related proteins (p53, Bcl2, PD-1, and PD-L1) expression in thyroid carcinoma.	Medscan	35388548	2022	10.1002/jcla.2439010.1002/jcla.24390
positive Regulation: CD274 --+> thyroid cancer	Analysis of anti-apoptotic PVT1 oncogene and apoptosis-related proteins (p53, Bcl2, PD-1, and PD-L1) expression in thyroid carcinoma., Ibrahiem,A.T.; Makhdoom,A.K. et al., (2022), J Clin Lab Anal	Analysis of anti-apoptotic PVT1 oncogene and apoptosis-related proteins (p53, Bcl2, PD-1, and PD-L1) expression in thyroid carcinoma.	We aimed to explore the PVT1 and four apoptosis-related proteins (p53, Bcl2, and PD-1/PD-L1) signature in thyroid cancer .	Medscan	35388548	2022	10.1002/jcla.2439010.1002/jcla.24390
positive Regulation: CD274 --+> thyroid cancer	State of the Art in the Current Management and Future Directions of Targeted Therapy for Differentiated Thyroid Cancer, Silaghi,H.; Lozovanu,V. et al., (2022), International Journal of Molecular Sciences	State of the Art in the Current Management and Future Directions of Targeted Therapy for Differentiated Thyroid Cancer	programed death 1 ligand 1 expression by tumor cells has also been correlated with a higher risk of recurrence and reduced disease‐free survival in Papillary Thyroid cancer [116,133].	Medscan	35408830	2022	10.3390/ijms23073470
positive Regulation: CYP1A1 --+> thyroid cancer	Smoking and susceptibility to thyroid cancer: an inverse association with CYP1A1 allelic variants., Bufalo,N.E.; Leite,J.L. et al., (2006), Endocr Relat Cancer	Smoking and susceptibility to thyroid cancer: an inverse association with CYP1A1 allelic variants.	Hence, the germline inheritance of a wild-type CYP1A1 gene may decrease the susceptibility for thyroid cancer.	Medscan	17158763	2006
positive Regulation: CYP1A1 --+> thyroid cancer	Smoking and susceptibility to thyroid cancer: an inverse association with CYP1A1 allelic variants., Bufalo,N.E.; Leite,J.L. et al., (2006), Endocr Relat Cancer	Smoking and susceptibility to thyroid cancer: an inverse association with CYP1A1 allelic variants.	Hence, the germline inheritance of a wild-type CYP1A1 gene may decrease the susceptibility for thyroid cancer.	Medscan	17158763	2006	10.1677/ERC-06-0002
negative Regulation: MIR30C1 ---| thyroid cancer	MiR-30c-5p loss-induced PELI1 accumulation regulates cell proliferation and migration via activating PI3K/AKT pathway in papillary thyroid carcinoma, Zheng,T.; Xu,X. et al., (2022), Journal of Translational Medicine	MiR-30c-5p loss-induced PELI1 accumulation regulates cell proliferation and migration via activating PI3K/AKT pathway in papillary thyroid carcinoma	Together, these findings suggested that miR-30c-5p downregulation induced Pellino-1 upregulation in Papillary thyroid cancer.	Medscan	34991623	2022	10.1186/s12967-021-03226-1
negative Regulation: EP300 ---| thyroid cancer	Bexarotene via CBP/p300 induces suppression of NF-κB-dependent cell growth and invasion in thyroid cancer., Cras,A.; Politis,B. et al., (2012), Clin Cancer Res	Bexarotene via CBP/p300 induces suppression of NF-κB-dependent cell growth and invasion in thyroid cancer.	Bexarotene via CBP/p300 induces suppression of NF-κB-dependent cell growth and invasion in thyroid cancer.	Medscan	22142826	2012	10.1158/1078-0432.CCR-11-0510
positive QuantitativeChange: Sjogren's syndrome --+> CYP1A1	Aryl hydrocarbon receptor-mediated induction of EBV reactivation as a risk factor for Sjögren's syndrome., Inoue,H.; Mishima,K. et al., (2012), J Immunol	Aryl hydrocarbon receptor-mediated induction of EBV reactivation as a risk factor for Sjögren's syndrome.	Saliva from Sjögren's syndrome patients activated the transcription of both CYP1A1 and BZLF1.	Medscan	22467650	2012	10.4049/jimmunol.1101575
positive Regulation: EGF --+> thyroid cancer	Expression of PACAP and PAC1 Receptor in Normal Human Thyroid Gland and in Thyroid Papillary Carcinoma, Bardosi,S.; Bardosi,A. et al., (2016), Journal of Molecular Neuroscience	Expression of PACAP and PAC1 Receptor in Normal Human Thyroid Gland and in Thyroid Papillary Carcinoma	It is also well documented that EGF (epidermal growth factor) receptors play an important role in the growth and differentiation of papillary carcinoma of the thyroid gland.	Medscan	27566169	2016	10.1007/s12031-016-0823-7
positive Regulation: EGF --+> thyroid cancer	Estrogen/ER in anti-tumor immunity regulation to tumor cell and tumor microenvironment, Wang,T.; Jin,J. et al., (2021), Cancer Cell International	Estrogen/ER in anti-tumor immunity regulation to tumor cell and tumor microenvironment	Meanwhile, estrogen receptorα and estrogen receptorβ exhibit elevated expression of FGF and epidermal growth factor in Cancer stem cells culture and the treatment of estrogen also promotes the expression of Cancer stem cells markers in a time-and dose-dependent manner in thyroid cancer, showing the estrogen-induced Cancer stem cells differentiation in growth factor-dependent manner [79].	Medscan	34098945	2021	10.1186/s12935-021-02003-w
positive Regulation: EGF --+> thyroid cancer	The miR-200 family regulates the epithelial-mesenchymal transition induced by EGF/EGFR in anaplastic thyroid cancer cells, Zhang,Z.; Zhang,Z. et al., (2012), International Journal of Molecular Medicine	The miR-200 family regulates the epithelial-mesenchymal transition induced by EGF/EGFR in anaplastic thyroid cancer cells	In addition, EGF enhances the migration and invasiveness of thyroid cancer (3,8-11).	Medscan	22797360	2012	10.3892/ijmm.2012.1059
positive Regulation: EGF --+> thyroid cancer	Laminin-5γ-2 (LAMC2) is highly expressed in anaplastic thyroid carcinoma and is associated with tumor progression, migration, and invasion by modulating signaling of EGFR, Garg,M.; Kanojia,D. et al., (2014), Journal of Clinical Endocrinology and Metabolism	Laminin-5γ-2 (LAMC2) is highly expressed in anaplastic thyroid carcinoma and is associated with tumor progression, migration, and invasion by modulating signaling of EGFR	Preclinical investigations have shown that EGF can stimulate proliferation and enhance migration and invasiveness of thyroid cancers (19 –21).	Medscan	24170107	2014	10.1210/jc.2013-2994
positive Regulation: EGF --+> thyroid cancer	Nuclear-targeted EGF receptor enhances proliferation and migration of human anaplastic thyroid cancer cells, Niu,X.; Huang,R. et al., (2022), Endokrynologia Polska	Nuclear-targeted EGF receptor enhances proliferation and migration of human anaplastic thyroid cancer cells	[5] found significant expression and phosphorylation of EGFR in thyroid carcinoma cell lines, suggesting that EGF may be a therapeutic target in human thyroid carcinoma.	Medscan	36094870	2022	10.5603/EP.a2022.0048
negative Regulation: BCL2 ---| thyroid cancer	Bcl-2 overexpression in thyroid carcinoma cells increases sensitivity to Bcl-2 homology 3 domain inhibition., Mitsiades,C.S.; Hayden,P. et al., (2007), J Clin Endocrinol Metab	Bcl-2 overexpression in thyroid carcinoma cells increases sensitivity to Bcl-2 homology 3 domain inhibition.	Conclusions: Bcl-2 expression protects thyroid carcinomas against chemotherapy-induced apoptosis.	Medscan	17848408	2007
negative Regulation: BCL2 ---| thyroid cancer	Bcl-2 overexpression in thyroid carcinoma cells increases sensitivity to Bcl-2 homology 3 domain inhibition., Mitsiades,C.S.; Hayden,P. et al., (2007), J Clin Endocrinol Metab	Bcl-2 overexpression in thyroid carcinoma cells increases sensitivity to Bcl-2 homology 3 domain inhibition.	Bcl-2 expression protects thyroid carcinomas against chemotherapy-induced apoptosis.	Medscan	17848408	2007	10.1210/jc.2007-0942
positive Regulation: CCL2 --+> thyroid cancer	Danshen improves survival of patients with colon cancer and dihydroisotanshinone I inhibit the proliferation of colon cancer cells via apoptosis and skp2 signaling pathway, Lin,Y.-Y.; Lee,I.-Y. et al., (2017), Journal of Ethnopharmacology	Danshen improves survival of patients with colon cancer and dihydroisotanshinone I inhibit the proliferation of colon cancer cells via apoptosis and skp2 signaling pathway	CCL2 also promote metastasis of several cancers, including nasopharyngeal carcinoma, bladder cancer, thyroid carcinoma and colon cancer ( ).	Medscan	28807849	2017	10.1016/j.jep.2017.08.011
positive QuantitativeChange: Sjogren's syndrome --+> CCL2	Aromatase Controls Sjögren Syndrome-Like Lesions through Monocyte Chemotactic Protein-1 in Target Organ and Adipose Tissue-Associated Macrophages, Iwasa,A.; Arakaki,R. et al., (2015), The American Journal of Pathology	Aromatase Controls Sjögren Syndrome-Like Lesions through Monocyte Chemotactic Protein-1 in Target Organ and Adipose Tissue-Associated Macrophages	Furthermore, a clinical study observed that the expression of MCP-1 is significantly up-regulated in salivary gland tissues from patients with Sjögren syndrome compared with those from healthy controls.	Medscan	25447050	2015	10.1016/j.ajpath.2014.09.006
positive QuantitativeChange: Sjogren's syndrome --+> CCL2	Aromatase Controls Sjögren's Syndrome-Like Lesions through Monocyte Chemotactic Protein-1 in Target Organ and Adipose Tissue-Associated Macrophages, Iwasa,A.; Arakaki,R. et al., (2014), The American Journal of Pathology	Aromatase Controls Sjögren's Syndrome-Like Lesions through Monocyte Chemotactic Protein-1 in Target Organ and Adipose Tissue-Associated Macrophages	Furthermore, a clinical study observed that the expression of MCP-1 is significantly up-regulated in salivary gland tissues from patients with Sjögren's syndrome compared with those from healthy controls.	Medscan		2014	10.1016/j.ajpath.2014.09.006
positive QuantitativeChange: Sjogren's syndrome --+> HMGB1	Clinical significance of serum high-mobility group box 1 level in alopecia areata, Lee,Y.; Lee,H.-E. et al., (2013), Journal of the American Academy of Dermatology	Clinical significance of serum high-mobility group box 1 level in alopecia areata	Increased HMGB1 expression has been detected in several autoimmune disorders, including systemic lupus erythematosus, Sjögren syndrome, and rheumatoid arthritis.	Medscan	23932647	2013	10.1016/j.jaad.2013.05.020
positive QuantitativeChange: Sjogren's syndrome --+> HMGB1	Association of High Mobility Group Box Chromosomal Protein 1 and Receptor for Advanced Glycation End Products Serum Concentrations With Extraglandular Involvement and Disease Activity in Sjögren's Syndrome., Kanne,A.M.; Jülich,M. et al., (2018), Arthritis Care Res (Hoboken)	Association of High Mobility Group Box Chromosomal Protein 1 and Receptor for Advanced Glycation End Products Serum Concentrations With Extraglandular Involvement and Disease Activity in Sjögren's Syndrome.	When measured by semiquantitative Western blotting, HMGB-1 levels were increased in patients with Sjögren's syndrome compared to healthy controls (P = 0.012).	Medscan	28941024	2018	10.1002/acr.2342010.1002/acr.23420
positive QuantitativeChange: Sjogren's syndrome --+> HMGB1	Association of High Mobility Group Box Chromosomal Protein 1 and Receptor for Advanced Glycation End Products Serum Concentrations With Extraglandular Involvement and Disease Activity in Sjögren's Syndrome., Kanne,A.M.; Jülich,M. et al., (2018), Arthritis Care Res (Hoboken)	Association of High Mobility Group Box Chromosomal Protein 1 and Receptor for Advanced Glycation End Products Serum Concentrations With Extraglandular Involvement and Disease Activity in Sjögren's Syndrome.	Serum levels of total HMGB-1 and sRAGE were elevated in patients with Sjögren's syndrome compared to healthy controls and correlated with disease activity as measured by the European League Against Rheumatism Sjögren's syndrome Disease Activity Index.	Medscan	28941024	2018	10.1002/acr.2342010.1002/acr.23420
positive QuantitativeChange: Sjogren's syndrome --+> HMGB1	Suppression of high-mobility group box 1 ameliorates xerostomia in a Sjögren syndrome-triggered mouse model., Wang,D.; Zhou,M. et al., (2020), Can J Physiol Pharmacol	Suppression of high-mobility group box 1 ameliorates xerostomia in a Sjögren syndrome-triggered mouse model.	PCR, Western blot, and immunohistochemistry experiments indicated that the HMGB1 and aquaporin 5 (AQP5) levels were enhanced and diminished in Sjögren syndrome compared with those in the control, respectively.	Medscan	31935120	2020	10.1139/cjpp-2019-033710.1139/cjpp-2019-0337
positive QuantitativeChange: Sjogren's syndrome --+> CD274	Abnormal membrane-bound and soluble programmed death ligand 2 (PD-L2) expression in systemic lupus erythematosus is associated with disease activity, Tong,M.; Fang,X. et al., (2020), Immunology Letters	Abnormal membrane-bound and soluble programmed death ligand 2 (PD-L2) expression in systemic lupus erythematosus is associated with disease activity	Expression of PD-1 in salivary lymphocytes and PD-L1 on salivary gland ductal and acinar epithelial cells was enhanced in patients with Sjogren's syndrome.	Medscan	32891685	2020	10.1016/j.imlet.2020.09.001
positive QuantitativeChange: Sjogren's syndrome --+> CD274	Endogenous programmed death ligand-1 restrains the development and onset of Sjӧgren's syndrome in non-obese diabetic mice., Zhou,J.; Jin,J.O. et al., (2016), Sci Rep	Endogenous programmed death ligand-1 restrains the development and onset of Sjӧgren's syndrome in non-obese diabetic mice.	Expression of PD-L1 and programmed death-1 is elevated in the salivary glands of patients with Sjögren's syndrome .	Medscan	27966604	2016	10.1038/srep3910510.1038/srep39105
positive QuantitativeChange: Sjogren's syndrome --+> BCL2	Lymphocyte apoptosis and apoptosis-associated gene expression in Sjögren's syndrome., Ogawa,N.; Dang,H. et al., (1996), Arthritis Rheum	Lymphocyte apoptosis and apoptosis-associated gene expression in Sjögren's syndrome.	Freshly isolated Sjögren's syndrome T cells had increased expression of bcl-2.	Medscan	8912510	1996	10.1002/art.1780391114
positive QuantitativeChange: Sjogren's syndrome --+> BCL2	[Study of apoptosis in Sjögren's syndrome]., Ogawa,N.; Ohashi,H., (1997), Rinsho Byori	[Study of apoptosis in Sjögren's syndrome].	Interestingly, Sjögren's syndrome T cells also showed increased Bcl-2 expression.	Medscan	9256010	1997
positive QuantitativeChange: Sjogren's syndrome --+> NTRK1	Chronic inflammation enhances NGF-β/TrkA system expression via EGFR/MEK/ERK pathway activation in Sjögren's syndrome., Lisi,S.; Sisto,M. et al., (2014), J Mol Med (Berl)	Chronic inflammation enhances NGF-β/TrkA system expression via EGFR/MEK/ERK pathway activation in Sjögren's syndrome.	NGF-β and TrkA expression is elevated in salivary gland epithelial cells of primary Sjögren's syndrome .	Medscan	24557415	2014	10.1007/s00109-014-1130-9
positive Regulation: LGALS3 --+> thyroid cancer	Diagnostic Utility of Galectin-3 in Thyroid Cancer, Chiu,C.G.; Strugnell,S.S. et al., (2010), The American Journal of Pathology	Diagnostic Utility of Galectin-3 in Thyroid Cancer	Gal-3 is highly expressed in thyroid cancer, but not in normal thyroid tissue, and infrequently in benign thyroid lesions, and thus, Gal-3 may also represent an attractive target for therapy of thyroid cancer.	Medscan	20363921	2010	10.2353/ajpath.2010.090353
positive Regulation: LGALS3 --+> thyroid cancer	Galectin-3 regulates apoptosis and doxorubicin chemoresistance in papillary thyroid cancer cells, Lin,C.I.; Whang,E.E. et al., (2009), Biochemical and Biophysical Research Communications	Galectin-3 regulates apoptosis and doxorubicin chemoresistance in papillary thyroid cancer cells	In the present study, we hypothesized that: (1) Gal-3 is an anti-apoptotic factor in papillary thyroid cancer cells and (2) Gal-3 silencing can enhance papillary thyroid cancer sensitivity to doxorubicin.	Medscan	19124005	2009	10.1016/j.bbrc.2008.12.153
positive Regulation: LGALS3 --+> thyroid cancer	Molecular Markers in Thyroid Cancer Diagnostics, Kato,M.A.; Fahey,T.J., (2009), Surgical Clinics of North America	Molecular Markers in Thyroid Cancer Diagnostics	Galectin-3 seems to play a large role in the pathogenesis of papillary thyroid cancer .	Medscan	19836489	2009	10.1016/j.suc.2009.06.012
positive Regulation: LGALS3 --+> thyroid cancer	Malignant transformation of thyroid follicular cells by galectin-3, Takenaka,Y.; Inohara,H. et al., (2003), Cancer Letters	Malignant transformation of thyroid follicular cells by galectin-3	These results strongly indicate that galectin-3 not only plays an intrinsic role in carcinogenesis of the thyroid but also serves as a marker of thyroid malignancies of follicular cell origin.	Medscan	12767519	2003	10.1016/S0304-3835(03)00056-9
positive Regulation: LGALS3 --+> thyroid cancer	TFF3-based candidate gene discrimination of benign and malignant thyroid tumors in a region with borderline iodine deficiency., Krause,K.; Eszlinger,M. et al., (2008), J Clin Endocrinol Metab	TFF3-based candidate gene discrimination of benign and malignant thyroid tumors in a region with borderline iodine deficiency.	In our tumor series a six-gene marker set comprising Trefoil factor-3/PLAB/TG/adrenomedullin-3/HGD1/LGALS3 allowed the best prediction, i.e. 94% accuracy for the differentiation of benign thyroid lesions and thyroid cancer.	Medscan	18198227	2008
positive Regulation: LGALS3 --+> thyroid cancer	The immunocytochemistry is a valuable tool in the diagnosis of papillary thyroid cancer in FNA's using liquid-based cytology, Pazaitou-Panayiotou,K.; Chrisoulidou,A. et al., (2010), Journal of Oncology	The immunocytochemistry is a valuable tool in the diagnosis of papillary thyroid cancer in FNA's using liquid-based cytology	Positive immunoexpression of CK-19, Galectin-3, HBME-1, and CD-44 improves the diagnostic accuracy of papillary thyroid cancer.	Medscan	21052476	2010	10.1155/2010/963926
positive Regulation: LGALS3 --+> thyroid cancer	Overexpression of galectin-3 enhances migration of colon cancer cells related to activation of the K-Ras-Raf-Erk1/2 pathway, Wu,K.-L.; Wu,K.-L. et al., (2013), Journal of Gastroenterology	Overexpression of galectin-3 enhances migration of colon cancer cells related to activation of the K-Ras-Raf-Erk1/2 pathway	Several lines of evidence suggest that galectin-3 plays a role in the transformation and metastasis of human tumors, such as prostate, breast, and thyroid cancers.	Medscan	23015305	2013	10.1007/s00535-012-0663-3
positive Regulation: LGALS3 --+> thyroid cancer	Association of nuclear, cytoplasmic expression of galectin-3 with beta-catenin/Wnt-pathway activation in thyroid carcinoma., Weinberger,P.M.; Adam,B.L. et al., (2007), Arch Otolaryngol Head Neck Surg	Association of nuclear, cytoplasmic expression of galectin-3 with beta-catenin/Wnt-pathway activation in thyroid carcinoma.	Cytoplasmic and nuclear galectin-3 expression seem to be associated with activation of the Wnt-signaling pathway in well-differentiated thyroid neoplasms, suggesting that galectin-3 plays a role in thyroid carcinogenesis.	Medscan	17515507	2007
positive Regulation: LGALS3 --+> thyroid cancer	Galectin-3 targeted therapy with a small molecule inhibitor activates apoptosis and enhances both chemosensitivity and radiosensitivity in papillary thyroid cancer., Lin,C.I.; Whang,E.E. et al., (2009), Mol Cancer Res	Galectin-3 targeted therapy with a small molecule inhibitor activates apoptosis and enhances both chemosensitivity and radiosensitivity in papillary thyroid cancer.	We conclude that Gal-3 targeted therapy is a promising therapeutic strategy for advanced papillary thyroid cancer that is refractory to surgery and radioactive iodine therapy.	Medscan	19825987	2009	10.1158/1541-7786.MCR-09-0274
positive Regulation: LGALS3 --+> thyroid cancer	The Immunocytochemistry Is a Valuable Tool in the Diagnosis of Papillary Thyroid Cancer in FNA's Using Liquid-Based Cytology., Pazaitou-Panayiotou,K.; Mygdakos,N. et al., (2010), J Oncol	The Immunocytochemistry Is a Valuable Tool in the Diagnosis of Papillary Thyroid Cancer in FNA's Using Liquid-Based Cytology.	Positive immunoexpression of CK-19, Galectin-3, HBME-1, and CD-44 improves the diagnostic accuracy of papillary thyroid cancer.	Medscan	21052476	2010	10.1155/2010/963926
positive Regulation: LGALS3 --+> thyroid cancer	[Detection of galectin-3 in both serum and tissue for early diagnosis of thyroid carcinoma]., Xue,G.; Liu,J. et al., (2013), Nan Fang Yi Ke Da Xue Xue Bao	[Detection of galectin-3 in both serum and tissue for early diagnosis of thyroid carcinoma].	Detection of galectin-3 in both the serum and surgical specimens can improve the diagnosis rate of thyroid carcinoma.	Medscan	23895846	2013
positive Regulation: LGALS3 --+> thyroid cancer	Combination of galectin-3, CK19 and HBME-1 immunostaining improves the diagnosis of thyroid cancer., Arcolia,V.; Journe,F. et al., (2017), Oncol Lett	Combination of galectin-3, CK19 and HBME-1 immunostaining improves the diagnosis of thyroid cancer.	Combination of galectin-3, CK19 and HBME-1 immunostaining improves the diagnosis of thyroid cancer.	Medscan	28943926	2017	10.3892/ol.2017.671910.3892/ol.2017.6719
positive Regulation: LGALS3 --+> thyroid cancer	Galectin-3 and HBME-1 Expression on Agarose Cell Blocks from Fine-needle aspirates of Follicular Cell-derived Thyroid Tumors., Abu-Sinna,E.; Hasan,M.Y. et al., (2018), J Cytol	Galectin-3 and HBME-1 Expression on Agarose Cell Blocks from Fine-needle aspirates of Follicular Cell-derived Thyroid Tumors.	The combined immunocytochemical expression of gal-3 and Hector Battifora mesothelial antigen-1 utilizing fine-needle aspirates can improve the sensitivity of detection and diagnostic accuracy of differentiated follicular cell-derived thyroid carcinomas.	Medscan	29403166	2018	10.4103/JOC.JOC_67_1710.4103/JOC.JOC_67_17
positive Regulation: LGALS3 --+> thyroid cancer	Galectin-3: The impact on the clinical management of patients with thyroid nodules and future perspectives, Bartolazzi,A.; Sciacchitano,S. et al., (2018), International Journal of Molecular Sciences	Galectin-3: The impact on the clinical management of patients with thyroid nodules and future perspectives	These experimental findings clearly demonstrate that galectin-3 likely plays a relevant biological role in thyroid cancer.	Medscan	29393868	2018	10.3390/ijms19020445
positive Regulation: PDCD1 --+> thyroid cancer	Postsurgical Management of Differentiated Thyroid Cancer in China, Wei,W.-J.; Zhang,G.-Q. et al., (2017), Trends in Endocrinology & Metabolism	Postsurgical Management of Differentiated Thyroid Cancer in China	In addition, taking into consideration the short-lived response and drug resistance of BRAF inhibitors and MEK inhibitors, a combination of these small-molecule inhibitors and PD-L1/PD-1 antibodies may further improve treatment efficacy for thyroid cancers .	Medscan	29150318	2017	10.1016/j.tem.2017.10.008
negative Regulation: MIR145 ---| thyroid cancer	MicroRNAs in the thyroid, Boufraqech,M.; Klubo-Gwiezdzinska,J. et al., (2016), Best Practice & Research Clinical Endocrinology & Metabolism	MicroRNAs in the thyroid	Taken together, these findings suggest that miR-145 has several targets and acts a tumor suppressor in thyroid cancer. miR-613 is downregulated in papillary thyroid cancer compared to normal thyroid tissue .	Medscan	1295	2016	10.1016/j.beem.2016.10.001
negative Regulation: MIR145 ---| thyroid cancer	MiR-145 sensitizes esophageal squamous cell carcinoma to cisplatin through directly inhibiting PI3K/AKT signaling pathway, Zheng,T.-L.; He,Z.-F. et al., (2019), Cancer Cell International	MiR-145 sensitizes esophageal squamous cell carcinoma to cisplatin through directly inhibiting PI3K/AKT signaling pathway	Previous study suggested that miR-145 suppressed cell proliferation and metastasis by inhibiting PI3K/AKT3 signaling pathway in thyroid cancer [14, 15].	Medscan		2019	10.1186/s12935-019-0943-6
negative Regulation: MIR145 ---| thyroid cancer	MiR-145 functions as a tumor suppressor in Papillary Thyroid Cancer by inhibiting RAB5C., Zhang,W.; Ji,W. et al., (2020), Int J Med Sci	MiR-145 functions as a tumor suppressor in Papillary Thyroid Cancer by inhibiting RAB5C.	MiR-145 functions as a tumor suppressor in Papillary Thyroid Cancer by inhibiting RAB5C.	Medscan	32788878	2020	10.7150/ijms.4472310.7150/ijms.44723
negative Regulation: MIR145 ---| thyroid cancer	MicroRNA in diagnostics and therapy of thyroid cancer, Wojcicka,A.; Kolanowska,M. et al., (2016), European Journal of Endocrinology	MicroRNA in diagnostics and therapy of thyroid cancer	Overexpres-sion of miR-101 (64) and miR-145 (49), both down-regulated in papillary thyroid carcinoma, led to decreased cell proliferation, migration, and invasion.	Medscan		2016	10.1530/EJE-15-0647
negative Regulation: MIR145 ---| thyroid cancer	MiR-145 sensitizes esophageal squamous cell carcinoma to cisplatin through directly inhibiting PI3K/AKT signaling pathway, Zheng,T.-L.; He,Z.-F. et al., (2019), Cancer Cell International	MiR-145 sensitizes esophageal squamous cell carcinoma to cisplatin through directly inhibiting PI3K/AKT signaling pathway	Previous study suggested that miR-145 suppressed cell proliferation and metastasis by inhibiting PI3K/AKT3 signaling pathway in thyroid cancer [14, 15].	Medscan	31582906	2019	10.1186/s12935-019-0943-6
negative Regulation: MIR145 ---| thyroid cancer	Exosomal hsa-miR-129-2 and hsa-miR-889 from a 6-microRNA Signature Might be a Potential Biomarker for Predicting the Prognosis of Papillary Thyroid Carcinoma, Xin,Y.; Meng,K. et al., (2022), Combinatorial Chemistry and High Throughput Screening	Exosomal hsa-miR-129-2 and hsa-miR-889 from a 6-microRNA Signature Might be a Potential Biomarker for Predicting the Prognosis of Papillary Thyroid Carcinoma	According to reports, miR-145 can inhibit the growth and metastasis of thyroid cancer by targeting protein kinase B [36].	Medscan	33550967	2022	10.2174/1386207324666210125110732
negative QuantitativeChange: Sjogren's syndrome ---| MIR145	Type I Interferon Dependent hsa-miR-145-5p Downregulation Modulates MUC1 and TLR4 Overexpression in Salivary Glands From Sjögren's Syndrome Patients., Jara,D.; Carvajal,P. et al., (2021), Front Immunol	Type I Interferon Dependent hsa-miR-145-5p Downregulation Modulates MUC1 and TLR4 Overexpression in Salivary Glands From Sjögren's Syndrome Patients.	Type I interferons can decrease the levels of hsa-miR-145-5p, a miRNA with anti-inflammatory roles that is downregulated in salivary glands from Sjögren's syndrome-patients.	Medscan	34149728	2021	10.3389/fimmu.2021.68583710.3389/fimmu.2021.685837
negative QuantitativeChange: Sjogren's syndrome ---| MIR145	Type I Interferon Dependent hsa-miR-145-5p Downregulation Modulates MUC1 and TLR4 Overexpression in Salivary Glands From Sjögren's Syndrome Patients., Jara,D.; Carvajal,P. et al., (2021), Front Immunol	Type I Interferon Dependent hsa-miR-145-5p Downregulation Modulates MUC1 and TLR4 Overexpression in Salivary Glands From Sjögren's Syndrome Patients.	We validated the decreased hsa-miR-145-5p levels in Labial salivary glands from Sjögren's syndrome-patients, which inversely correlated with the type I interferon score, mRNA levels of interferon-β, MUC1, toll-like receptor 4, and clinical parameters of Sjögren's syndrome-patients (Ro/La autoantibodies and focus score).	Medscan	34149728	2021	10.3389/fimmu.2021.68583710.3389/fimmu.2021.685837
positive QuantitativeChange: Sjogren's syndrome --+> TGFB1	Pro-inflammatory cytokines associated with clinical severity of dry eye disease of patients with depression, Mrugacz,M.; Ostrowska,L. et al., (2017), Advances in Medical Sciences	Pro-inflammatory cytokines associated with clinical severity of dry eye disease of patients with depression	Pflugfelder et al. observed that the levels of IL-1α, IL-6, IL-8, TNF-α, and transforming growth factorβ1 RNA transcripts were elevated in the conjunctival epithelium of patients with Sjögren syndrome .	Medscan	28511072	2017	10.1016/j.advms.2017.03.003
positive QuantitativeChange: Sjogren's syndrome --+> PDCD1	Abnormal membrane-bound and soluble programmed death ligand 2 (PD-L2) expression in systemic lupus erythematosus is associated with disease activity, Tong,M.; Fang,X. et al., (2020), Immunology Letters	Abnormal membrane-bound and soluble programmed death ligand 2 (PD-L2) expression in systemic lupus erythematosus is associated with disease activity	Expression of PD-1 in salivary lymphocytes and PD-L1 on salivary gland ductal and acinar epithelial cells was enhanced in patients with Sjogren's syndrome.	Medscan	32891685	2020	10.1016/j.imlet.2020.09.001
positive QuantitativeChange: Sjogren's syndrome --+> PDCD1	Endogenous programmed death ligand-1 restrains the development and onset of Sjӧgren's syndrome in non-obese diabetic mice., Zhou,J.; Jin,J.O. et al., (2016), Sci Rep	Endogenous programmed death ligand-1 restrains the development and onset of Sjӧgren's syndrome in non-obese diabetic mice.	Expression of PD-L1 and programmed death-1 is elevated in the salivary glands of patients with Sjögren's syndrome .	Medscan	27966604	2016	10.1038/srep3910510.1038/srep39105
positive Regulation: FOXP3 --+> thyroid cancer	Inhibition of Foxp3 in cancer cells induces apoptosis of thyroid cancer cells, Chu,R.; Liu,S.Y.W. et al., (2014), Molecular and Cellular Endocrinology	Inhibition of Foxp3 in cancer cells induces apoptosis of thyroid cancer cells	If this is true, the inhibition of Foxp3 may reduce the aggressiveness of the cancer, benefiting patients with thyroid cancer.	Medscan	25312920	2014	10.1016/j.mce.2014.10.006
positive Regulation: FOXP3 --+> thyroid cancer	Inhibition of Foxp3 in cancer cells induces apoptosis of thyroid cancer cells, Chu,R.; Liu,S.Y.W. et al., (2014), Molecular and Cellular Endocrinology	Inhibition of Foxp3 in cancer cells induces apoptosis of thyroid cancer cells	Thus our findings suggest that Foxp3 in cancer cells may be a potential target in the treatment of thyroid cancer.	Medscan	25312920	2014	10.1016/j.mce.2014.10.006
positive Regulation: FOXP3 --+> thyroid cancer	Sirt1 induction confers resistance to etoposide-induced genotoxic apoptosis in thyroid cancers, Kweon,K.H.; Lee,C.R. et al., (2014), International Journal of Oncology	Sirt1 induction confers resistance to etoposide-induced genotoxic apoptosis in thyroid cancers	Sirt1-Foxp3 signal may improve our understanding of thyroid carcinogenesis and help identify new druggable targets.	Medscan	25109285	2014	10.3892/ijo.2014.2585
positive Regulation: FOXP3 --+> thyroid cancer	Sirt1 induction confers resistance to etoposide-induced genotoxic apoptosis in thyroid cancers., Kweon,K.H.; Lee,C.R. et al., (2014), Int J Oncol	Sirt1 induction confers resistance to etoposide-induced genotoxic apoptosis in thyroid cancers.	Further examination of the sirtuin1-Foxp3 signal may improve our understanding of thyroid carcinogenesis and help identify new druggable targets.	Medscan	25109285	2014	10.3892/ijo.2014.2585
positive Regulation: FOXP3 --+> thyroid cancer	The expression of Foxp3 and TLR4 in cervical cancer: association with immune escape and clinical pathology, Zhang,H.; Zhang,S., (2017), Archives of Gynecology and Obstetrics	The expression of Foxp3 and TLR4 in cervical cancer: association with immune escape and clinical pathology	[7] observed the high expression of Foxp3 in thyroid cancer cells, which may contribute to the occurrence and development of thyroid cancer.	Medscan	28013346	2017	10.1007/s00404-016-4277-5
positive Regulation: FOXP3 --+> thyroid cancer	Downregulation of FOXP3 inhibits cell proliferation and enhances chemosensitivity to cisplatin in human lung adenocarcinoma, Li,C.; Sun,L. et al., (2017), Pathology - Research and Practice	Downregulation of FOXP3 inhibits cell proliferation and enhances chemosensitivity to cisplatin in human lung adenocarcinoma	FOXP3 expression has been reported to be increased in tumor cells and promote tumor progression in colorectal cancer , hepatocellular carcinoma , thyroid carcinoma , cervical cancer and oral squamous cell carcinoma .	Medscan	28935177	2017	10.1016/j.prp.2017.09.004
positive Regulation: FOXP3 --+> thyroid cancer	FoxP3 in papillary thyroid carcinoma induces NIS repression through activation of the TGF-β1/Smad signaling pathway, Ma,S.; Wang,Q. et al., (2016), Tumor Biology	FoxP3 in papillary thyroid carcinoma induces NIS repression through activation of the TGF-β1/Smad signaling pathway	More importantly, we suggest that FoxP3 is expected to become a new diagnostic hallmark and therapeutic target for Papillary thyroid carcinoma.	Medscan	26264613	2016	10.1007/s13277-015-3848-6
positive Regulation: NTRK1 --+> thyroid cancer	Neurotrophin Receptors TrkA, p75NTR, and Sortilin Are Increased and Targetable in Thyroid Cancer, Faulkner,S.; Jobling,P. et al., (2018), The American Journal of Pathology	Neurotrophin Receptors TrkA, p75NTR, and Sortilin Are Increased and Targetable in Thyroid Cancer	NGF and TrkA are involved in perineural invasion in other cancers, as in pancreatic cancer, and TrkA may play a similar role in thyroid cancer.	Medscan	29037860	2018	10.1016/j.ajpath.2017.09.008
positive Regulation: NTRK1 --+> thyroid cancer	Pediatric, adolescent and young adult (PAYA) thyroid carcinoma harbors frequent and diverse targetable genomic alterations including kinase fusions, Van Borre,P.; Schrock,A.B. et al., (2016), Annals of Oncology	Pediatric, adolescent and young adult (PAYA) thyroid carcinoma harbors frequent and diverse targetable genomic alterations including kinase fusions	In addition to fusions previously observed in pediatric, adolescent and young adult thyroid carcinoma involving RET, NTRK1, and NTRK3, 3 ALK fusions (EML4-ALK, STRN-ALK, and GTF2IRD1-ALK) were detected in pediatric patients with papillary thyroid carcinoma.	Medscan		2016	10.1093/annonc/mdw369.12
positive Regulation: NTRK1 --+> thyroid cancer	Rearrangements of NTRK1 gene in papillary thyroid carcinoma, Greco,A.; Miranda,C. et al., (2010), Molecular and Cellular Endocrinology	Rearrangements of NTRK1 gene in papillary thyroid carcinoma	Crossing of Tg- TRK- T1 mice with p27 kip1 -deficient mice increased the penetrance of thyroid cancer and shortens the latency period of tumor incidence, indicating that TRK- T1 needs the cooperation with oncosuppressor genes to transform thyroid epithelium ( ). shows the chromosomal localization and transcriptional orientation of NTRK1 and its rearranging partners: TPM3, TPR on chromosome 1q, an…	Medscan	19883730	2010	10.1016/j.mce.2009.10.009
positive Regulation: NTRK1 --+> thyroid cancer	The signaling adapters fibroblast growth factor receptor substrate 2 and 3 are activated by the thyroid TRK oncoproteins., Ranzi,V.; Meakin,S.O. et al., (2003), Endocrinology	The signaling adapters fibroblast growth factor receptor substrate 2 and 3 are activated by the thyroid TRK oncoproteins.	Altogether, our data indicate that the FRS2 and FRS3 adapters may have a role in thyroid carcinogenesis triggered by TRK oncogenes.	Medscan	12586769	2003
positive Regulation: NTRK1 --+> thyroid cancer	The signaling adapters fibroblast growth factor receptor substrate 2 and 3 are activated by the thyroid TRK oncoproteins., Ranzi,V.; Meakin,S.O. et al., (2003), Endocrinology	The signaling adapters fibroblast growth factor receptor substrate 2 and 3 are activated by the thyroid TRK oncoproteins.	However, more investigations are necessary to unveil the role of FRS2 and FRS3 roles in thyroid carcinogenesis driven by TRK oncoproteins.	Medscan	12586769	2003
positive Regulation: NTRK1 --+> thyroid cancer	Signaling pathways in follicular cell-derived thyroid carcinomas (Review), Romitti,M.; Ceolin,L. et al., (2013), International Journal of Oncology	Signaling pathways in follicular cell-derived thyroid carcinomas (Review)	Additionally, crossing NTRK1 mice with p27kip1-deficient mice has been shown to increase the penetrance of thyroid cancer and shorten the tumor latency period (73).	Medscan	23128507	2013	10.3892/ijo.2012.1681
positive Regulation: NTRK1 --+> thyroid cancer	Estrogen and its role in thyroid cancer, Derwahl,M.; Nicula,D., (2014), Endocrine-Related Cancer	Estrogen and its role in thyroid cancer	In thyroid papillary cancer, the tyrosine kinase signaling pathways, Ras/Raf/MAPK and PI3K–Akt, which are also stimulated by estrogen via mER, are activated by chromosomal rearrangements of the tyrosine kinase receptor TRKA, by RET/papillary thyroid cancer genes, and by a BRAFV600E mutation (Ciampi & Nikiforov 2007).	Medscan	25052473	2014	10.1530/ERC-14-0053
positive Regulation: NTRK1 --+> thyroid cancer	Molecular profiling of papillary thyroid carcinomas in healthcare workers exposed to low dose radiation at the workplace, Duque,C.S.; Vélez,A. et al., (2022), Endocrine	Molecular profiling of papillary thyroid carcinomas in healthcare workers exposed to low dose radiation at the workplace	The remaining eight Papillary thyroid carcinomas were tested using ThyroSeq V2 panel for point mutations and gene fusions known to occur in thyroid cancer including hotspot mutations in 13 genes (AKT1, BRAF, CTNNB1, GNAS, HRAS, KRAS, NRAS, PIK3CA, PTEN, RET, TERT, TP53, TSHR) and 42 gene fusions involving RET, PPARG, NTRK1, NTRK3, BRAF, IGF2BP3, ALK and THADA.	Medscan	35094311	2022	10.1007/s12020-021-02972-y
positive Regulation: NTRK1 --+> thyroid cancer	Prediction of EVT6-NTRK3-Dependent Papillary Thyroid Cancer Using Minor Expression Profile, Kechin,A.A.; Kel,A.E. et al., (2022), Bulletin of Experimental Biology and Medicine	Prediction of EVT6-NTRK3-Dependent Papillary Thyroid Cancer Using Minor Expression Profile	Our aim was identification of differentially expressed genes in samples of TRK-dependent papillary thyroid cancer , development of a classification model based on a mRNA profile of the key ten genes, and its experimental validation.	Medscan	35737155	2022	10.1007/s10517-022-05528-w
negative QuantitativeChange: Sjogren's syndrome ---| EP300	Abnormal Histones Acetylation in Patients with Primary Sjögren's Syndrome, Lv,X.; Zhang,Q. et al., (2022), Clinical Rheumatology	Abnormal Histones Acetylation in Patients with Primary Sjögren's Syndrome	Fig. 1 The mRNA expression of p300, PCAF and CREBBP was significantly decreased in Primary Sjögren's syndrome patients compared to those of the HCs (P < 0.0001).	Medscan	35091779	2022	10.1007/s10067-021-06036-4
negative QuantitativeChange: Sjogren's syndrome ---| EP300	Abnormal Histones Acetylation in Patients with Primary Sjögren's Syndrome, Lv,X.; Zhang,Q. et al., (2022), Clinical Rheumatology	Abnormal Histones Acetylation in Patients with Primary Sjögren's Syndrome	The results showed that the mRNA expressions of histone acetyltransferase (p300, PCAF and CREBBP) were reduced in Primary Sjögren's syndrome patients compared to HCs.	Medscan	35091779	2022	10.1007/s10067-021-06036-4
positive Regulation: BCL2 --+> thyroid cancer	Title not available, No authors, (No publication date)		Conclusions: Bcl-2 expression protects thyroid carcinomas against chemotherapy-induced apoptosis. "	Custom	17848408
negative QuantitativeChange: Sjogren's syndrome ---| MIR30C1	Comparison of microRNA expression in tears of normal subjects and Sjögren syndrome patients, Sung,Y.-K.; Kang,M.H. et al., (2019), Investigative Ophthalmology and Visual Science	Comparison of microRNA expression in tears of normal subjects and Sjögren syndrome patients	The expression of 10 microRNAs (miR-30b-5p, miR-30c-5p, miR-30d-5p, miR-92a-3p, miR-134-5p, miR-137, miR-302d-5p, miR-365b-3p, miR-374c-5p, miR-487b-3p) was significantly downregulated in the Sjögren syndrome patients (P < 0.05).	Medscan	31752018	2019	10.1167/iovs.19-27062
negative QuantitativeChange: Sjogren's syndrome ---| MIR30C1	Comparison of MicroRNA Expression in Tears of Normal Subjects and Sjögren Syndrome Patients., Kim,Y.J.; Yeon,Y. et al., (2019), Invest Ophthalmol Vis Sci	Comparison of MicroRNA Expression in Tears of Normal Subjects and Sjögren Syndrome Patients.	The expression of 10 microRNAs (miR-30b-5p, miR-30c-5p, miR-30d-5p, miR-92a-3p, miR-134-5p, miR-137, miR-302d-5p, miR-365b-3p, miR-374c-5p, miR-487b-3p) was significantly downregulated in the Sjögren syndrome patients (P < 0.05).	Medscan	31752018	2019	10.1167/iovs.19-2706210.1167/iovs.19-27062
positive QuantitativeChange: Sjogren's syndrome --+> FOXP3	Connection between the Gut Microbiome, Systemic Inflammation, Gut Permeability and FOXP3 Expression in Patients with Primary Sjögren's Syndrome., Cano-Ortiz,A.; Laborda-Illanes,A. et al., (2020), Int J Mol Sci	Connection between the Gut Microbiome, Systemic Inflammation, Gut Permeability and FOXP3 Expression in Patients with Primary Sjögren's Syndrome.	The primary Sjögren's syndrome patients had less beneficial or commensal butyrate-producing bacteria and a higher proportion of opportunistic pathogens with proinflammatory activity, which may impair intestinal barrier function and therefore contribute to inflammatory processes associated with primary Sjögren's syndrome by increasing the production of proinflammatory cytokines and decreasing the …	Medscan	33228011	2020	10.3390/ijms2122873310.3390/ijms21228733
positive Regulation: TGFB1 --+> thyroid cancer	Development and validation of a novel survival model for head and neck squamous cell carcinoma based on autophagy-related genes, Ren,Z.; Zhang,L. et al., (2021), Genomics	Development and validation of a novel survival model for head and neck squamous cell carcinoma based on autophagy-related genes	Shimamura et al. reported that acceleration of BRAF-induced thyroid carcinogenesis by TGFβ signal deficiency in mice [ ].	Medscan	33227411	2021	10.1016/j.ygeno.2020.11.017
positive Regulation: TGFB1 --+> thyroid cancer	Role of MMP-9 in epithelial-mesenchymal transition of thyroid cancer, Li,Y.; Wang,F. et al., (2020), World Journal of Surgical Oncology	Role of MMP-9 in epithelial-mesenchymal transition of thyroid cancer	But up to now, whether Matrix metalloproteinase-9 participates in the epithelial-mesenchymal transition process of Thyroid cancer induced by Transforming growth factor-β1 remains poorly understood.	Medscan	32698816	2020	10.1186/s12957-020-01958-w
positive Regulation: TGFB1 --+> thyroid cancer	Role of MMP-9 in epithelial-mesenchymal transition of thyroid cancer, Li,Y.; Wang,F. et al., (2020), World Journal of Surgical Oncology	Role of MMP-9 in epithelial-mesenchymal transition of thyroid cancer	In this paper, we explored the effect of Matrix metalloproteinase-9 on the development of thyroid cancer and verified that Matrix metalloproteinase-9 could promote the epithelial-mesenchymal transition process of Thyroid cancer induced by Transforming growth factor-β1.	Medscan	32698816	2020	10.1186/s12957-020-01958-w
positive Regulation: TGFB1 --+> thyroid cancer	METTL7B is a novel prognostic biomarker of lower-grade glioma based on pan-cancer analysis, Jiang,Z.; Yin,W. et al., (2021), Cancer Cell International	METTL7B is a novel prognostic biomarker of lower-grade glioma based on pan-cancer analysis	the TGF-β1-induced EMT in papillary thyroid cancer [4].	Medscan	34281539	2021	10.1186/s12935-021-02087-4
positive Regulation: TGFB1 --+> thyroid cancer	A novel human Smad4 mutation is involved in papillary thyroid carcinoma progression, D'Inzeo,S.; Nicolussi,A. et al., (2012), Endocrine-Related Cancer	A novel human Smad4 mutation is involved in papillary thyroid carcinoma progression	Taken together with recent evidence that TGFb may contribute to the impairment of iodine transport in thyroid cells and it may be engaged during disease progression induced by oncogenic BRAF (Riesco-Eizaguirre et al. 2009, Knauf et al. 2011), we can conclude that TGFb signaling plays a key role in thyroid carcinogenesis and can be considered as a new prognostic and therapeutic target for thyroid …	Medscan	22109972	2012	10.1530/ERC-11-0233
positive Regulation: TGFB1 --+> thyroid cancer	Effects of the Smad4 C324Y mutation on thyroid cell proliferation, D'Inzeo,S.; Nicolussi,A. et al., (2013), International Journal of Oncology	Effects of the Smad4 C324Y mutation on thyroid cell proliferation	Therefore, we conclude that TGF-β signaling plays a key role in thyroid carcinogenesis and can be considered as a new prognostic and therapeutic target for thyroid cancer.	Medscan	23591524	2013	10.3892/ijo.2013.1908
positive Regulation: TGFB1 --+> thyroid cancer	Stomatin-like protein 2 is associated with the clinicopathological features of human papillary thyroid cancer and is regulated by TGF-β in thyroid cancer cells, Liu,Z.; Zhang,Y. et al., (2014), Oncology Reports	Stomatin-like protein 2 is associated with the clinicopathological features of human papillary thyroid cancer and is regulated by TGF-β in thyroid cancer cells	Previous studies have shown that there is positive staining of TGF-β and pSmad2 in poorly differentiated thyroid carcinoma, which provides evidence that TGF-β is involved in the transition from papillary thyroid cancer to poorly differentiated thyroid carcinoma (22), suggesting a role for TGF-β in mediating this process.	Medscan	24190591	2014	10.3892/or.2013.2833
positive Regulation: TGFB1 --+> thyroid cancer	Stomatin-like protein 2 is associated with the clinicopathological features of human papillary thyroid cancer and is regulated by TGF-β in thyroid cancer cells, Liu,Z.; Zhang,Y. et al., (2014), Oncology Reports	Stomatin-like protein 2 is associated with the clinicopathological features of human papillary thyroid cancer and is regulated by TGF-β in thyroid cancer cells	However, whether TGF-β regulates SLP-2 in thyroid cancer was not previously explored.	Medscan	24190591	2014	10.3892/or.2013.2833
positive Regulation: TGFB1 --+> thyroid cancer	Stomatin-like protein 2 is associated with the clinicopathological features of human papillary thyroid cancer and is regulated by TGF-β in thyroid cancer cells., Liu,Z.; Yang,Y. et al., (2014), Oncol Rep	Stomatin-like protein 2 is associated with the clinicopathological features of human papillary thyroid cancer and is regulated by TGF-β in thyroid cancer cells.	In the present study, we aimed to explore the diagnostic value of SLP-2 in patients with Papillary thyroid cancer and to investigate whether SLP-2 expression is regulated by transforming growth factor-β (TGF-β), a cytokine which plays an important role in Papillary thyroid cancer tumorigenesis.	Medscan	24190591	2014	10.3892/or.2013.283310.3892/or.2013.2833
positive Regulation: TGFB1 --+> thyroid cancer	Epigallocatechin gallate (EGCG) suppresses epithelial-Mesenchymal transition (EMT) and invasion in anaplastic thyroid carcinoma cells through blocking of TGF-β1/Smad signaling pathways., Li,T.; Zhao,N. et al., (2019), Bioengineered	Epigallocatechin gallate (EGCG) suppresses epithelial-Mesenchymal transition (EMT) and invasion in anaplastic thyroid carcinoma cells through blocking of TGF-β1/Smad signaling pathways.	Transforming growth factor -β1 plays a crucial role in the epithelial-to-mesenchymal transition in many cancer types and in thyroid cancers.	Medscan	31311401	2019	10.1080/21655979.2019.163266910.1080/21655979.2019.1632669
positive Regulation: TGFB1 --+> thyroid cancer	Acceleration of BRAFV600E-induced thyroid carcinogenesis by TGFβ signal deficiency in mice., Shimamura,M.; Kurashige,T. et al., (2020), Endocrine	Acceleration of BRAFV600E-induced thyroid carcinogenesis by TGFβ signal deficiency in mice.	Acceleration of BRAFV600E-induced thyroid carcinogenesis by TGFβ signal deficiency in mice.	Medscan	32281047	2020	10.1007/s12020-020-02298-110.1007/s12020-020-02298-110.1097/cco.000000000000014810.1016/j.cell.2014.09.05010.1089/thy.2007.030310.1016/0303-7207(93)90024-E10.1038/sj.onc.120166210.1091/mbc.11.3.106110.1210/endo.140.9.696110.12659/MSM.89870210.1507/endocr
positive Regulation: TGFB1 --+> thyroid cancer	The complex regulation of NIS expression and activity in thyroid and extrathyroidal tissues, Riesco-Eizaguirre,G.; Santisteban,P. et al., (2021), Endocrine-Related Cancer	The complex regulation of NIS expression and activity in thyroid and extrathyroidal tissues	TGFβ plays a key role in thyroid cancer as BRAFV600E, the most prevalent oncogene in thyroid cancer, is a strong inducer of TGFβ secretion both in vitro and in vivo (Riesco-Eizaguirre et al. 2009, Knauf et al. 2011), taking part in tumor progression and dedifferentiation (see 'Hormones, growth factors, and iodide' section) (Fig. 2).	Medscan	34387194	2021	10.1530/ERC-21-0217
positive Regulation: TGFB1 --+> thyroid cancer	E-cadherin on epithelial–mesenchymal transition in thyroid cancer, Zhu,X.; Wang,X. et al., (2021), Cancer Cell International	E-cadherin on epithelial–mesenchymal transition in thyroid cancer	It has been found that TGF-β regulates the expression of E-cadherin in Thyroid cancer through a variety of ways, thus participating in the invasion and metastasis of Thyroid cancer.	Medscan	34930256	2021	10.1186/s12935-021-02344-6
positive Regulation: TGFB1 --+> thyroid cancer	Papillary thyroid cancer with Hashimoto's thyroiditis attenuates the tumour aggressiveness through the up-regulation of E-cadherin and TGF-β expression., Kim,S.J.; Lee,S.E. et al., (2022), Clin Exp Med	Papillary thyroid cancer with Hashimoto's thyroiditis attenuates the tumour aggressiveness through the up-regulation of E-cadherin and TGF-β expression.	The objective of our study is to investigate the expression of cadherins and TGF-β which are regulators in the tumour aggressiveness with metastatic spread in papillary thyroid cancer patients and its relationship with Hashimoto's thyroiditis.	Medscan	35871446	2022	10.1007/s10238-022-00857-610.1007/s10238-022-00857-610.1002/(SICI)1097-0142(19981215)83:12<2638::AID-CNCR31>3.0.CO;2-110.1210/jcem.87.2.818210.1530/ERC-11-002810.1002/hed.2151810.1111/j.1365-2265.2009.03537.x10.1007/s12022-011-9164-910.1016/j.biocel.2008
negative QuantitativeChange: Sjogren's syndrome ---| EGF	Presence of EGF growth factor ligands and their effects on cultured rat conjunctival goblet cell proliferation, Gu,J.; Chen,L. et al., (2008), Experimental Eye Research	Presence of EGF growth factor ligands and their effects on cultured rat conjunctival goblet cell proliferation	Conjunctival goblet cell proliferation has been indirectly linked to EGF as found that the tear EGF concentration was decreased in patients with Sjogren's syndrome compared to normal controls and that EGF concentration was correlated with conjunctival goblet cell number.	Medscan	18155194	2008	10.1016/j.exer.2007.11.004
negative QuantitativeChange: Sjogren's syndrome ---| EGF	Tear Fluid Protein Changes in Dry Eye Syndrome Associated with Rheumatoid Arthritis: A Proteomic Approach, Aluru,S.V.; Shweta,A. et al., (2017), The Ocular Surface	Tear Fluid Protein Changes in Dry Eye Syndrome Associated with Rheumatoid Arthritis: A Proteomic Approach	The levels of EGF are reported to be reduced in Dry eye syndrome with Sjögren syndrome and showed an increase in evaporative dry eye.	Medscan	27789276	2017	10.1016/j.jtos.2016.09.005
negative QuantitativeChange: Sjogren's syndrome ---| EGF	The Role of Multisystem Disease in Composition of Autologous Serum tears and ocular surface symptom improvement, Ripa,M.; Jabbehdari,S. et al., (2020), The Ocular Surface	The Role of Multisystem Disease in Composition of Autologous Serum tears and ocular surface symptom improvement	Azuma et al. showed that salivary EGF levels are decreased in Sjögren's syndrome and decreased levels of EGF correlate with the severity of oral symptoms [ ].	Medscan	32126284	2020	10.1016/j.jtos.2020.02.011
negative QuantitativeChange: Sjogren's syndrome ---| EGF	Abnormal protein profiles in tears with dry eye syndrome, Ohashi,Y.; Ishida,R. et al., (2003), American Journal of Ophthalmology	Abnormal protein profiles in tears with dry eye syndrome	The concentration of EGF was significantly decreased in tears of patients with non-Sjögren syndrome ( P = .0005), Sjögren syndrome ( P = .00002) and Stevens-Johnson syndrome ( P = .0001) compared with control subjects and decreased in tears of Sjögren syndrome patients ( P = .02) and Stevens-Johnson syndrome ( P = .01) compared with non-Sjögren syndrome patients ( , ).	Medscan	12888052	2003	10.1016/S0002-9394(03)00203-4
negative QuantitativeChange: Sjogren's syndrome ---| EGF	Abnormal protein profiles in tears with dry eye syndrome, Ohashi,Y.; Ishida,R. et al., (2003), American Journal of Ophthalmology	Abnormal protein profiles in tears with dry eye syndrome	The concentration of EGF was significantly decreased in patients with non-Sjögren syndrome, Sjögren syndrome, and Stevens-Johnson syndrome compared with control subjects and decreased in Sjögren syndrome patients compared with non-Sjögren syndrome patients.	Medscan	12888052	2003	10.1016/S0002-9394(03)00203-4
negative QuantitativeChange: Sjogren's syndrome ---| EGF	Abnormal protein profiles in tears with dry eye syndrome, Ohashi,Y.; Ishida,R. et al., (2003), American Journal of Ophthalmology	Abnormal protein profiles in tears with dry eye syndrome	The concentrations of lactoferrin and EGF were decreased in tears of patients with non-Sjögren syndrome, Sjögren syndrome, and Stevens-Johnson syndrome.	Medscan	12888052	2003	10.1016/S0002-9394(03)00203-4
negative QuantitativeChange: Sjogren's syndrome ---| EGF	Laboratory findings in tear fluid analysis, Ohashi,Y.; Dogru,M. et al., (2006), Clinica Chimica Acta	Laboratory findings in tear fluid analysis	The concentration of epidermal growth factor was significantly decreased in tears of patients with non-Sjögren's syndrome, Sjögren's syndrome and Stevens-Johnson syndrome compared with normal controls, and decreased in tears of Sjögren's syndrome patients compared with non-Sjögren's syndrome patients.	Medscan	16516878	2006	10.1016/j.cca.2005.12.035
negative QuantitativeChange: Sjogren's syndrome ---| EGF	Correlation between salivary epidermal growth factor levels and refractory intraoral manifestations in patients with Sjögren's syndrome, Azuma,N.; Kitano,S. et al., (2014), Modern Rheumatology	Correlation between salivary epidermal growth factor levels and refractory intraoral manifestations in patients with Sjögren's syndrome	[26] reported that EGF expression was diminished in the labial salivary glands of Sjögren's syndrome patients and concluded that the continuous lymphocytic inflammation in Sjögren's syndrome distributed not only salivary flow but also EGF production by salivary gland.	Medscan	24252043	2014	10.3109/14397595.2013.850766
negative QuantitativeChange: Sjogren's syndrome ---| EGF	Potential therapeutic effects of gut hormones, ghrelin and obestatin in oral mucositis, Stempniewicz,A.; Ceranowicz,P. et al., (2019), International Journal of Molecular Sciences	Potential therapeutic effects of gut hormones, ghrelin and obestatin in oral mucositis	A low salivary EGF level is also observed in patients with Sjögren syndrome, and the degree of EGF drop in saliva exhibits a significant correlation with the deterioration of their life quality [38].	Medscan	30934722	2019	10.3390/ijms20071534
negative QuantitativeChange: Sjogren's syndrome ---| EGF	Correlation between salivary epidermal growth factor levels and refractory intraoral manifestations in patients with Sjögren's syndrome, Azuma,N.; Kitano,S. et al., (2014), Modern Rheumatology	Correlation between salivary epidermal growth factor levels and refractory intraoral manifestations in patients with Sjögren's syndrome	In addition, the EGF concentration was found to be decreased in the tear fluid of Sjögren's syndrome patients [32,33].	Medscan	24252043	2014	10.3109/14397595.2013.850766
negative QuantitativeChange: Sjogren's syndrome ---| EGF	Abnormal protein profiles in tears with dry eye syndrome., Ohashi,Y.; Ishida,R. et al., (2003), Am J Ophthalmol	Abnormal protein profiles in tears with dry eye syndrome.	The concentration of EGF was significantly decreased in non-SS (P =.0005), Sjögren syndrome (P =.00002), and Stevens-Johnson syndrome (P =.0001) patients compared with control subjects.	Medscan	12888052	2003	10.1016/s0002-9394(03)00203-4
negative QuantitativeChange: Sjogren's syndrome ---| EGF	Salivary epidermal growth factor (EGF) in Sjögren's syndrome: association between salivary EGF levels and the severity of intraoral manifestations., Azuma,N.; Katada,Y. et al., (2016), Nihon Rinsho Meneki Gakkai Kaishi	Salivary epidermal growth factor (EGF) in Sjögren's syndrome: association between salivary EGF levels and the severity of intraoral manifestations.	The results showed that the salivary EGF levels decreased with the progression of Sjögren's syndrome, and this deterioration in saliva quality as well as hyposalivation could play a role in the pathogenesis of refractory intraoral manifestations in Sjögren's syndrome patients.	Medscan	27181234	2016	10.2177/jsci.39.4210.2177/jsci.39.42
negative QuantitativeChange: Sjogren's syndrome ---| EGF	Potential therapeutic effects of gut hormones, ghrelin and obestatin in oral mucositis, Stempniewicz,A.; Ceranowicz,P. et al., (2019), International Journal of Molecular Sciences	Potential therapeutic effects of gut hormones, ghrelin and obestatin in oral mucositis	A low salivary Epidermal Growth Factor level is also observed in patients with Sjögren syndrome, and the degree of Epidermal Growth Factor drop in saliva exhibits a significant correlation with the deterioration of their life quality [38].	Medscan		2019	10.3390/ijms20071534
negative QuantitativeChange: Sjogren's syndrome ---| EGF	Diminished salivary epidermal growth factor secretion: a link between Sjögren's syndrome and autoimmune gastritis?, Koskenpato,K.; Ainola,M. et al., (2016), Scand J Rheumatol	Diminished salivary epidermal growth factor secretion: a link between Sjögren's syndrome and autoimmune gastritis?	Deficiency of salivary gland-derived EGF in Sjögren's syndrome patients may cause impairment of gastric parietal cells resulting in exposure of immunogenic cryptic antigens and loss of immunological self-tolerance.	Medscan	26399281	2016	10.3109/03009742.2015.107224310.3109/03009742.2015.1072243
negative QuantitativeChange: Sjogren's syndrome ---| EGF	Altered cytokine balance in the tear fluid and conjunctiva of patients with Sjögren's syndrome keratoconjunctivitis sicca., Pflugfelder,S.C.; Jones,D. et al., (1999), Curr Eye Res	Altered cytokine balance in the tear fluid and conjunctiva of patients with Sjögren's syndrome keratoconjunctivitis sicca.	Decreased tear fluid EGF concentration was noted in Sjögren's syndrome patients (mean 0.68 +/- 0.59 ng/ml) compared to controls (mean 1.66 +/- 0.45 ng/ml, P = 0.004).	Medscan	10487957	1999
negative QuantitativeChange: Sjogren's syndrome ---| EGF	Correlation between salivary epidermal growth factor levels and refractory intraoral manifestations in patients with Sjögren's syndrome., Azuma,N.; Katada,Y. et al., (2014), Mod Rheumatol	Correlation between salivary epidermal growth factor levels and refractory intraoral manifestations in patients with Sjögren's syndrome.	The salivary flow rate and EGF levels are decreased in Sjögren's syndrome, and this deterioration in saliva quality causes refractory intraoral manifestations.	Medscan	24252043	2014	10.3109/14397595.2013.85076610.3109/14397595.2013.850766
