# Supplementary material for: Explore the possible influence of Sjogren’s syndrome on thyroid cancer: A literature data mining and meta-analysis
Source: PLoS One. 2025 Feb 10;20(2):e0318747. doi: 10.1371/journal.pone.0318747 (PMC11809879; doi:10.1371/journal.pone.0318747)
Supplement: S2 Table — (XLSX) [file pone.0318747.s002.xlsx]

## Sheet: Full results
S2 Table Meta-analysis results for 245 genes using 16 TC expression datasets
geneName	beRandomEffectsModel	nStudy	abs_Z	mT	mSE	LL	UL	Z	p1	ISq	PValue_Q	Constant	Country	nSample	studyAge
CD40LG	0	14	42.2629	-0.0422427	0.000999522	-0.0442017	-0.0402836	-42.2629	0	0	0.997415	0.502498	0.000294204	0.642556	0.000331611
IL1A	0	15	10.5702	-0.0074739	0.000707073	-0.00885976	-0.00608804	-10.5702	0	0	0.510925	0.500148	0.296246	0.601948	0.227452
FCER2	0	15	35.9058	-0.025388	0.000707071	-0.0267738	-0.0240021	-35.9058	0	0	0.957827	0.500645	0.0291276	0.895542	0.649703
BCL2	1	16	9.63933	-0.632195	0.0655849	-0.760741	-0.503648	-9.63933	0	47.2749	0.0189193	0.501195	0.10949	0.424161	0.203005
TIMP1	1	16	7.68159	1.79573	0.233771	1.33754	2.25392	7.68159	7.88258e-15	32.5287	0.101872	0.499968	0.00449996	0.571672	0.443281
TFF3	1	15	6.38845	-3.82382	0.598552	-4.99698	-2.65066	-6.38845	8.37888e-11	58.8463	0.00204944	0.501952	0.00550991	0.0762967	0.0617201
FLT4	0	14	6.205	-0.237779	0.0383206	-0.312887	-0.162671	-6.205	2.73492e-10	0	0.969698	0.501263	0.0606969	0.662523	0.593068
LTF	0	15	5.7613	-1.43812	0.249617	-1.92737	-0.948868	-5.7613	4.17353e-09	15.1244	0.284104	0.502499	0.0296954	0.00121831	0.144189
PLA2G7	0	15	5.18881	-1.02525	0.197588	-1.41252	-0.637974	-5.18881	1.05821e-07	3.25569	0.415233	0.502863	1.67812e-05	0.311255	0.989559
DNMT1	0	16	5.06429	0.483173	0.0954079	0.296174	0.670173	5.06429	2.04963e-07	0	0.985494	0.499111	0.0865412	0.51066	0.616582
MIR34A	0	10	4.94208	0.714739	0.144623	0.431278	0.9982	4.94208	3.86464e-07	0	0.701708	0.500051	0.00396999	0.0873498	0.194799
CLDN1	1	15	4.81391	1.9095	0.396663	1.13204	2.68696	4.81391	7.4003e-07	57.0756	0.0032722	0.501137	1.12591e-05	0.416704	0.0708358
ID3	0	15	4.57309	-0.732552	0.160187	-1.04652	-0.418584	-4.57309	2.40291e-06	19.3235	0.237841	0.501295	0.0921733	0.487721	0.207106
STAT1	0	15	4.32151	0.532937	0.123322	0.291226	0.774648	4.32151	7.74809e-06	0	0.90359	0.499554	0.23207	0.522868	0.331069
IL33	0	14	4.22209	-0.483458	0.114507	-0.707892	-0.259025	-4.22209	1.21026e-05	1.9342	0.428207	0.502379	0.00648551	0.278958	0.343881
ICAM1	1	15	4.07157	0.954542	0.234441	0.495038	1.41405	4.07157	2.33484e-05	40.127	0.0543189	0.500023	0.00744038	0.639082	0.865254
TLR2	0	15	4.01702	0.650827	0.162017	0.333273	0.96838	4.01702	2.94688e-05	0	0.812249	0.499403	0.116786	0.458431	0.897448
LGALS1	1	15	4.00766	1.10711	0.276249	0.565663	1.64856	4.00766	3.06621e-05	52.6183	0.00880506	0.499618	0.167758	0.3798	0.785355
C6	1	15	3.98045	-0.272629	0.0684921	-0.406874	-0.138385	-3.98045	3.4393e-05	31.3342	0.118358	0.500665	0.066516	0.965218	0.71328
CTSS	0	16	3.82947	0.627456	0.163849	0.306311	0.948601	3.82947	6.42107e-05	0	0.850442	0.500225	0.0226609	0.712469	0.203023
HSPA5	0	14	3.82863	-0.399632	0.10438	-0.604217	-0.195048	-3.82863	6.44285e-05	0	0.75106	0.501393	0.00065268	0.370786	0.54001
FAS	1	15	3.82312	0.798321	0.208814	0.389045	1.2076	3.82312	6.58881e-05	33.8468	0.0975275	0.501031	1.236e-05	0.752321	0.0279305
HSP90B1	0	15	3.79339	-0.503719	0.132789	-0.763985	-0.243454	-3.79339	7.43017e-05	0	0.784061	0.501397	0.00430004	0.221327	0.678872
FLT3LG	0	15	3.70284	-0.00261802	0.000707031	-0.0040038	-0.00123224	-3.70284	0.0001066	0	0.973469	0.500767	0.00461741	0.143147	0.97176
POU2AF1	0	16	3.59742	-0.0035971	0.000999911	-0.00555693	-0.00163727	-3.59742	0.000160696	0	0.999923	0.501284	0.00113789	0.350375	0.318928
SLC4A2	0	15	3.53621	0.337945	0.0955669	0.150634	0.525256	3.53621	0.000202952	0	0.998827	0.500198	0.013334	0.0338815	0.277877
LCN2	0	16	3.53083	1.13591	0.321712	0.505355	1.76647	3.53083	0.000207128	0	0.956898	0.500758	0.000172188	0.515284	0.49792
EZH2	0	15	3.44433	0.418955	0.121636	0.180548	0.657362	3.44433	0.000286236	0	0.493494	0.499768	0.00833893	0.588117	0.955455
ITPR2	0	16	3.42014	0.380735	0.111322	0.162545	0.598926	3.42014	0.000312948	0	0.772331	0.50038	0.00157499	0.784785	0.250567
BMP6	0	15	3.24025	-0.0812659	0.0250801	-0.130423	-0.0321088	-3.24025	0.000597124	0	0.998745	0.501799	0.00302395	0.169208	0.0248435
ENO1	0	15	3.23898	0.230312	0.0711062	0.0909436	0.36968	3.23898	0.000599784	0	0.881284	0.499596	0.0407599	0.535938	0.950959
MUC1	0	16	3.23272	0.827447	0.25596	0.325765	1.32913	3.23272	0.000613086	0	0.80197	0.501766	2.93527e-05	0.159776	0.0257837
CYCS	0	15	3.14481	-0.309706	0.0984815	-0.502729	-0.116682	-3.14481	0.000830976	0	0.91872	0.500569	0.00649355	0.473399	0.745016
VAMP8	0	15	3.06614	0.290824	0.0948501	0.104918	0.47673	3.06614	0.0010842	0	0.910371	0.50166	0.00019898	0.365644	0.000927553
RORC	0	15	3.05745	-0.192247	0.0628783	-0.315488	-0.0690055	-3.05745	0.00111616	0	0.876734	0.500655	0.0582336	0.587718	0.475701
PYCARD	0	14	3.01948	0.473599	0.156848	0.166178	0.78102	3.01948	0.00126603	0	0.921472	0.500003	0.0274063	0.530688	0.579174
TNFSF13	0	14	3.0176	0.387335	0.128359	0.135752	0.638918	3.0176	0.00127391	0	0.979711	0.5	0.00534614	0.565209	0.762288
TLR3	0	15	2.99477	-0.392874	0.131187	-0.65	-0.135748	-2.99477	0.00137325	0	0.991925	0.502184	0.00678342	0.692323	0.339801
TGM2	0	15	2.95832	0.610182	0.20626	0.205913	1.01445	2.95832	0.00154661	0	0.793554	0.500007	0.00795651	0.543438	0.938795
BCL6	0	15	2.9351	-0.363152	0.123727	-0.605657	-0.120646	-2.9351	0.00166722	0	0.996434	0.501879	0.000593231	0.866728	0.783872
LAMP3	0	15	2.8928	0.561285	0.194028	0.18099	0.941581	2.8928	0.0019091	0	0.580093	0.501913	2.17342e-05	0.168344	0.0325986
TCL1A	1	15	2.80273	-0.378006	0.134871	-0.642353	-0.113659	-2.80273	0.00253364	72.3152	4.90096e-06	0.500914	0.0918106	0.428969	0.109038
FOXO1	0	15	2.73583	-0.37319	0.136408	-0.64055	-0.105829	-2.73583	0.0031112	0	0.881937	0.501119	0.122828	0.637285	0.188208
CASP3	0	16	2.6924	0.220706	0.0819737	0.060038	0.381375	2.6924	0.00354694	0	0.985379	0.50033	0.0017432	0.0170311	0.986856
CFL1	0	14	2.66035	0.141884	0.0533328	0.0373518	0.246416	2.66035	0.00390292	0	0.907515	0.498805	0.679925	0.493671	0.992432
LGALS3	1	15	2.62573	0.378934	0.144316	0.0960753	0.661792	2.62573	0.00432316	39.7681	0.0564209	0.500424	0.00222621	0.439632	0.884422
SLPI	0	16	2.62327	0.92679	0.353296	0.23433	1.61925	2.62327	0.00435454	0	0.760058	0.50341	2.98066e-07	0.00829248	0.00118812
SERPINH1	0	16	2.46217	0.309149	0.12556	0.0630518	0.555246	2.46217	0.00690505	0	0.511649	0.499703	0.0742519	0.0198253	0.945249
CD274	0	11	2.31798	0.207834	0.0896616	0.032097	0.383571	2.31798	0.0102252	0	0.891667	0.499995	0.0382169	0.558476	0.946295
CFH	0	14	2.31571	-0.55699	0.240527	-1.02842	-0.0855569	-2.31571	0.0102872	0	0.987131	0.501928	0.00072631	0.394438	0.225554
INSR	0	14	2.28509	0.23699	0.103712	0.0337155	0.440265	2.28509	0.0111538	0	0.999997	0.499428	0.000564579	0.103662	0.996956
TNFSF10	1	16	2.27873	-0.541179	0.237491	-1.00666	-0.075696	-2.27873	0.0113415	44.5127	0.0284669	0.501202	2.39885e-06	0.808993	0.999967
AQP5	0	15	2.22254	0.233184	0.104918	0.0275449	0.438822	2.22254	0.0131235	0	0.987285	0.500451	0.0417715	0.288393	0.373679
CXCR5	0	14	2.21236	-0.163553	0.0739269	-0.30845	-0.0186565	-2.21236	0.0134708	0	0.824727	0.500778	0.237779	0.591754	0.102698
TYRO3	0	14	2.21045	0.145243	0.0657072	0.0164565	0.274029	2.21045	0.0135369	0	0.997216	0.500868	0.00564698	0.749414	0.0485477
CX3CL1	0	15	2.20177	0.27996	0.127152	0.0307418	0.529178	2.20177	0.0138407	0	0.660341	0.501379	0.00228733	0.467658	0.0237931
KLK1	0	14	2.19022	-0.197132	0.0900055	-0.373543	-0.0207212	-2.19022	0.0142541	0	0.995661	0.501344	0.000541383	0.0491185	0.972486
PDIA4	0	15	2.14664	-0.285678	0.133081	-0.546518	-0.0248386	-2.14664	0.0159109	0	0.982282	0.501701	0.0160349	0.36531	0.0239302
CXCL8	0	15	2.13798	0.441045	0.206291	0.0367158	0.845375	2.13798	0.0162591	0	0.813088	0.499767	0.091773	0.49318	0.834754
RELA	0	15	2.1256	0.120005	0.0564572	0.00934923	0.230661	2.1256	0.0167683	0	0.825452	0.499992	0.0303048	0.77081	0.565871
IL7	0	16	2.11455	-0.17741	0.0838998	-0.341854	-0.0129667	-2.11455	0.0172342	8.31275	0.35854	0.501559	0.00022654	0.201289	0.94451
MYD88	0	15	2.10296	0.184142	0.087563	0.0125184	0.355766	2.10296	0.0177344	0	0.727068	0.499807	0.086306	0.73682	0.786543
EBI3	0	15	2.10033	0.222302	0.105842	0.0148523	0.429753	2.10033	0.0178501	0	0.999738	0.499456	0.0671028	0.737062	0.881037
TSLP	0	10	2.02889	-0.239695	0.118141	-0.471251	-0.00813844	-2.02889	0.0212349	0	0.868196	0.500972	0.000194161	0.985629	0.997802
MERTK	0	15	2.02755	0.247335	0.121987	0.00823989	0.486429	2.02755	0.0213032	0	0.991502	0.499528	0.0277436	0.901841	0.976145
IL18	0	15	2.02267	0.298297	0.147477	0.00924171	0.587352	2.02267	0.0215538	0	0.981119	0.500412	0.0125317	0.401715	0.602418
PRKCD	0	15	1.99759	0.197824	0.0990315	0.00372227	0.391926	1.99759	0.0228807	0	0.937766	0.500818	0.000179762	0.303323	0.316755
HLA-DRA	0	16	1.98458	0.496068	0.249962	0.00614338	0.985994	1.98458	0.0235958	0	0.946155	0.500631	0.00564025	0.504436	0.368872
MMP9	0	15	1.95811	0.431504	0.220368	-0.000416617	0.863425	1.95811	0.0251086	0	0.786795	0.499704	0.145978	0.498999	0.764001
RPS6KA5	1	16	1.95072	-0.1163	0.0596193	-0.233154	0.000553311	-1.95072	0.0255452	45.0239	0.0265014	0.501187	0.0102251	0.474282	0.4116
AGER	0	15	1.92302	-0.214007	0.111287	-0.432129	0.00411565	-1.92302	0.0272389	0	0.984842	0.5023	0.0019139	0.55161	0.0130592
STAT3	0	15	1.91884	0.148866	0.0775811	-0.00319291	0.300925	1.91884	0.027502	0	0.824552	0.501195	1.64043e-07	0.995314	0.0355631
SPTAN1	0	15	1.90848	0.182213	0.0954758	-0.00491924	0.369346	1.90848	0.0281648	0	0.853603	0.500122	0.0503271	0.676935	0.330689
CD226	0	15	1.79731	-0.0340767	0.0189598	-0.071238	0.00308462	-1.79731	0.0361434	0	0.999453	0.500148	0.321558	0.49914	0.586753
IL13	0	15	1.74263	0.104497	0.0599652	-0.0130343	0.222029	1.74263	0.0406987	0	0.99978	0.501189	0.00799892	0.216054	0.0619291
ARHGDIB	0	15	1.71591	0.110276	0.0642669	-0.0156868	0.23624	1.71591	0.043089	0	0.980337	0.500083	0.00138835	0.470783	0.737742
TNFSF4	0	15	1.71117	0.224878	0.131417	-0.0327003	0.482456	1.71117	0.0435247	0	0.91215	0.499571	0.137556	0.456006	0.867802
ARRB2	0	14	1.70494	0.178781	0.104861	-0.0267453	0.384308	1.70494	0.0441024	0	0.9995	0.500238	0.00908845	0.423944	0.765969
PPBP	0	16	1.65445	-0.202852	0.12261	-0.443167	0.0374631	-1.65445	0.0490179	0	0.872206	0.501423	8.28723e-05	0.117356	0.876434
CCL2	0	16	1.63704	-0.429475	0.262348	-0.943677	0.0847267	-1.63704	0.0508106	0	0.998834	0.500507	0.0253912	0.34083	0.961114
CD70	0	15	1.61163	0.136892	0.0849406	-0.0295911	0.303376	1.61163	0.0535217	0	0.953364	0.50019	0.016752	0.636059	0.856331
CREBBP	0	16	1.5887	-0.10377	0.0653179	-0.231793	0.0242526	-1.5887	0.0560642	0	0.989414	0.500741	0.039783	0.493	0.387057
CD68	0	1	1.58297	1.43067	0.903794	-0.340761	3.20211	1.58297	0.0567146	100	0
CD72	0	15	1.56928	-0.139957	0.0891854	-0.31476	0.0348467	-1.56928	0.0582915	0	0.979854	0.500429	0.00544927	0.441304	0.976385
RETN	0	14	1.56326	0.112452	0.0719345	-0.0285396	0.253444	1.56326	0.0589963	0	0.959175	0.500098	0.001722	0.684415	0.994387
DNMT3B	0	16	1.54308	-0.0894521	0.05797	-0.203073	0.0241691	-1.54308	0.0614061	0	0.952224	0.501108	1.42924e-06	0.132871	0.978631
CD4	0	16	1.53166	0.179313	0.117072	-0.0501469	0.408774	1.53166	0.0628037	0	0.847526	0.501092	0.000253281	0.394538	0.658552
B2M	0	16	1.50798	0.0653518	0.0433372	-0.0195892	0.150293	1.50798	0.0657796	0	0.985554	0.500389	0.0548818	0.812912	0.261795
CR2	0	15	1.49611	-0.278965	0.18646	-0.644427	0.0864971	-1.49611	0.0673126	0	0.84531	0.500746	0.212544	0.812903	0.0639719
CA2	0	15	1.49545	0.243123	0.162575	-0.0755239	0.561769	1.49545	0.0673984	0	0.895234	0.499608	0.253964	0.691611	0.79297
TNFRSF18	0	11	1.45237	0.166672	0.114759	-0.0582553	0.3916	1.45237	0.0731995	0	0.997116	0.502202	0.00036012	0.000186876	0.00770106
MMP3	0	15	1.44204	0.0973241	0.0674907	-0.0349576	0.229606	1.44204	0.0746458	0	0.999422	0.500403	0.00176579	0.0528724	0.982392
S100A8	0	16	1.44188	-0.389198	0.269923	-0.918248	0.139851	-1.44188	0.0746675	0	0.830936	0.500963	0.00281429	0.0990429	0.827248
TLR7	0	15	1.42599	0.14544	0.101993	-0.0544657	0.345347	1.42599	0.0769363	0	0.998812	0.50012	0.000386123	0.86227	0.996518
CCL19	0	16	1.42348	-0.205631	0.144457	-0.488767	0.0775045	-1.42348	0.0772989	9.05741	0.350006	0.501164	0.0107185	0.49527	0.684707
AQP1	0	15	1.42123	0.165616	0.11653	-0.0627826	0.394014	1.42123	0.0776248	0	0.826368	0.500902	0.0088103	0.229095	0.354289
CHRM3	0	14	1.41596	0.140438	0.0991821	-0.0539592	0.334835	1.41596	0.0783938	0	0.991307	0.500286	0.0201504	0.488469	0.793086
ATG5	0	15	1.36912	-0.094281	0.0688627	-0.229252	0.0406898	-1.36912	0.0854814	0	0.993879	0.501225	0.000260405	0.832949	0.842446
FSTL1	0	14	1.34314	-0.176159	0.131155	-0.433222	0.0809046	-1.34314	0.0896139	0	0.819277	0.500984	1.26068e-05	0.920457	0.99988
MDM2	0	16	1.34044	-0.000947748	0.000707043	-0.00233355	0.000438056	-1.34044	0.0900512	0	0.999964	0.500436	0.011971	0.429877	0.462373
KAT2B	0	15	1.29116	-0.157131	0.121698	-0.395659	0.0813964	-1.29116	0.0983242	0	0.972321	0.501327	0.00173752	0.937311	0.0966075
SERPING1	0	15	1.29108	-0.23092	0.178858	-0.581482	0.119642	-1.29108	0.0983382	0	0.98332	0.501469	0.00366684	0.266074	0.911344
STX4	0	15	1.28538	0.0766742	0.0596508	-0.0402415	0.19359	1.28538	0.0993292	0	0.899846	0.50039	0.0454259	0.529679	0.401261
MECP2	0	15	1.25567	-0.118146	0.0940898	-0.302562	0.0662701	-1.25567	0.104618	0	0.99756	0.501849	0.00859487	0.729244	0.0195592
TNFSF18	0	14	1.22744	0.0583409	0.0475305	-0.0348188	0.151501	1.22744	0.109828	0	0.999342	0.50038	0.00450381	0.384811	0.934963
PSMB9	0	15	1.2194	0.233499	0.191487	-0.141816	0.608815	1.2194	0.111347	0	0.893322	0.499953	0.206608	0.312907	0.706297
SYT1	0	16	1.20625	0.0989956	0.0820688	-0.0618592	0.25985	1.20625	0.11386	0	0.994106	0.499709	0.202537	0.208936	0.955634
GAS6	0	15	1.15397	0.119416	0.103483	-0.0834099	0.322242	1.15397	0.124256	0	0.991082	0.501238	0.00119004	0.222676	0.475696
HMGB1	0	15	1.14611	0.0904749	0.0789407	-0.064249	0.245199	1.14611	0.125875	0	0.921463	0.49976	0.338333	0.340519	0.932664
ICOS	0	16	1.13568	-0.125801	0.110771	-0.342913	0.0913114	-1.13568	0.128046	0	0.975719	0.500535	0.139673	0.352934	0.463557
SSB	0	15	1.09989	0.0704325	0.0640361	-0.0550783	0.195943	1.09989	0.135691	0	0.57088	0.500231	0.00198628	0.631357	0.983977
SOCS3	0	15	1.09966	-0.161591	0.146946	-0.449606	0.126424	-1.09966	0.13574	0	0.999871	0.500391	0.00343021	0.604846	0.986179
IL7R	0	15	1.05228	-0.158609	0.15073	-0.45404	0.136821	-1.05228	0.146336	0	0.984297	0.50073	0.00884447	0.157335	0.942081
IFNL1	0	10	1.05135	0.060924	0.0579481	-0.0526543	0.174502	1.05135	0.146548	0	0.999306	0.501881	4.46349e-05	0.00267266	0.985002
P2RX7	0	15	1.02688	0.0703173	0.0684769	-0.0638974	0.204532	1.02688	0.152239	0	0.994485	0.500783	4.71402e-06	0.306789	0.999909
EGF	0	15	1.0183	-0.0291857	0.0286612	-0.0853616	0.0269902	-1.0183	0.154267	0	0.920978	0.501405	0.000756164	0.0042604	0.0672057
S1PR1	0	14	0.970977	-0.0982349	0.101171	-0.29653	0.100061	-0.970977	0.16578	0	0.986708	0.50117	0.0101269	0.783021	0.364223
IFI27	0	15	0.94791	0.160559	0.169382	-0.17143	0.492548	0.94791	0.171588	4.4305	0.402559	0.499957	0.0183117	0.512823	0.986788
TIGIT	0	10	0.945159	-0.117925	0.124767	-0.362468	0.126619	-0.945159	0.172289	0	0.788689	0.499988	0.0196652	0.880982	0.991271
NGF	0	15	0.937789	0.0601866	0.0641792	-0.0656047	0.185978	0.937789	0.174176	0	0.999481	0.500577	0.064746	0.644019	0.183404
CLDN4	0	15	0.932936	0.0347479	0.0372458	-0.0382538	0.10775	0.932936	0.175427	0	0.9647	0.501878	8.73384e-06	0.966477	0.00783992
ACHE	0	15	0.932381	0.0462356	0.0495888	-0.0509584	0.14343	0.932381	0.17557	0	0.993283	0.506444	2.9226e-07	0.254976	4.06291e-07
IL1F10	0	10	0.919648	0.0593726	0.0645601	-0.0671652	0.18591	0.919648	0.178878	0	0.971848	0.49938	0.00130688	0.855107	0.999137
IL1B	0	15	0.916552	-0.0789424	0.0861298	-0.247757	0.0898719	-0.916552	0.179689	0	0.957961	0.500529	0.00412064	0.163619	0.9705
MMP2	0	16	0.903028	0.0292524	0.0323937	-0.0342392	0.092744	0.903028	0.183255	0	0.999912	0.500825	0.00181318	0.0133537	0.371337
NCR1	0	14	0.899589	0.0175573	0.019517	-0.0206961	0.0558107	0.899589	0.18417	0	0.998632	0.501228	0.00990986	0.656369	0.00549506
G6PD	0	14	0.883373	0.114766	0.129918	-0.139873	0.369405	0.883373	0.188517	0	0.996777	0.500533	0.0609456	0.260678	0.137264
MIR21	0	14	0.841017	0.0914299	0.108713	-0.121648	0.304508	0.841017	0.200169	0	0.950289	0.499681	0.233874	0.200853	0.957968
CLDN3	0	15	0.824226	0.100464	0.121889	-0.138438	0.339366	0.824226	0.204906	0	0.776984	0.501434	0.0012266	0.634666	0.0133547
CXCL10	0	15	0.820568	0.183056	0.223085	-0.25419	0.620302	0.820568	0.205946	0	0.944208	0.500117	0.00410113	0.503289	0.991027
FASLG	0	14	0.812502	0.0635091	0.0781648	-0.089694	0.216712	0.812502	0.208252	0	0.991515	0.499914	0.0231467	0.482871	0.932179
TBX21	0	14	0.810855	-0.0511183	0.0630425	-0.174682	0.0724449	-0.810855	0.208725	0	0.99883	0.500804	0.0247946	0.659575	0.158714
CD19	0	15	0.809297	-0.0800572	0.0989219	-0.273944	0.11383	-0.809297	0.209172	0	0.637421	0.500644	0.391564	0.579011	0.0942845
MIR146A	0	10	0.802916	0.140443	0.174916	-0.202392	0.483278	0.802916	0.211012	0	0.994129	0.50126	0.0320983	0.00666513	0.0176978
CDH1	0	15	0.767049	-0.17217	0.224457	-0.612106	0.267766	-0.767049	0.221526	0	0.908503	0.50087	0.00809618	0.520743	0.401757
CASP1	0	15	0.764573	0.0903239	0.118136	-0.141223	0.321871	0.764573	0.222263	0	0.981848	0.500133	0.0791008	0.460439	0.847424
GLS	0	15	0.754562	0.117632	0.155895	-0.187921	0.423186	0.754562	0.225256	0	0.991956	0.501263	0.00134977	0.529306	0.300351
CFTR	0	14	0.743087	0.0328288	0.0441789	-0.0537619	0.119419	0.743087	0.228714	0	0.999966	0.499121	0.207148	0.999995	0.929415
AXL	0	16	0.724148	0.0567162	0.0783213	-0.0967936	0.210226	0.724148	0.234488	0	0.990354	0.500382	0.000855155	0.106875	0.969987
EP300	0	15	0.718898	-0.0686917	0.0955514	-0.255973	0.118589	-0.718898	0.236102	0	0.993795	0.501108	0.00367768	0.825955	0.0559213
GPR78	0	14	0.701557	0.0326511	0.0465408	-0.058569	0.123871	0.701557	0.241478	0	0.991881	0.501245	7.30844e-05	0.999995	0.0149338
TNF	0	15	0.68842	0.0238555	0.0346525	-0.0440635	0.0917744	0.68842	0.245594	0	0.998529	0.500581	0.15547	0.744639	0.0972005
IL10	0	14	0.684986	0.0228671	0.0333833	-0.0425642	0.0882983	0.684986	0.246676	0	0.983655	0.500033	0.00133572	0.21265	0.996255
NEAT1	0	2	0.662678	-0.214076	0.323047	-0.847248	0.419096	-0.662678	0.253768	0	0.985337
SOCS1	0	15	0.65106	0.0410573	0.0630622	-0.0825447	0.164659	0.65106	0.257504	0	0.999878	0.50107	0.0005073	0.478539	0.00141686
EZR	0	16	0.646057	-0.0824916	0.127685	-0.332754	0.16777	-0.646057	0.259121	0	0.975662	0.499934	0.00916255	0.506809	0.98837
IL2RA	0	16	0.6237	0.031044	0.049774	-0.066513	0.128601	0.6237	0.266412	0	0.938273	0.500022	0.0105422	0.367036	0.975808
IRF1	0	15	0.611803	-0.0776289	0.126885	-0.326324	0.171067	-0.611803	0.270334	0	0.999842	0.50057	0.0333155	0.325893	0.810702
CD14	0	16	0.604585	0.0789618	0.130605	-0.177024	0.334947	0.604585	0.272727	0	0.592199	0.500078	0.0159846	0.380364	0.979612
PDCD1	0	15	0.598907	0.0316905	0.0529139	-0.0720208	0.135402	0.598907	0.274617	0	0.999985	0.500542	0.000240656	0.299876	0.966365
BDNF	0	16	0.581346	0.070343	0.121	-0.166817	0.307503	0.581346	0.280503	0	0.996834	0.500821	0.000101329	0.219202	0.994768
IL1RL1	0	15	0.566486	0.167621	0.295896	-0.412335	0.747577	0.566486	0.285532	0	0.998532	0.500299	0.00119661	0.845745	0.581048
TOR3A	0	15	0.56394	-0.0403807	0.0716047	-0.180726	0.0999645	-0.56394	0.286398	0	0.999141	0.501696	0.00381588	0.00981969	0.00993956
PTPRC	0	15	0.556369	-0.0150871	0.027117	-0.0682364	0.0380623	-0.556369	0.288979	0	0.989044	0.50194	7.91238e-06	0.0386716	0.981587
TLR6	0	15	0.550326	-0.00660159	0.0119958	-0.0301133	0.0169101	-0.550326	0.291048	0	0.619084	0.500524	0.00599604	0.39571	0.952307
EDA	0	15	0.534769	-0.0666036	0.124547	-0.310715	0.177508	-0.534769	0.296405	0	0.977399	0.500955	0.0195211	0.289543	0.12077
CXCL9	0	16	0.52488	-0.131086	0.249744	-0.620584	0.358412	-0.52488	0.299833	0	0.999441	0.500725	0.0134242	0.363822	0.565685
ETS1	0	15	0.511802	-0.0179681	0.0351076	-0.0867789	0.0508427	-0.511802	0.304395	0	0.929792	0.499576	0.615219	0.22823	0.893595
LEPR	0	10	0.496155	0.0254815	0.0513578	-0.0751799	0.126143	0.496155	0.309892	0	0.950071	0.500665	0.00206134	0.791129	0.953129
CCL5	0	16	0.49559	-0.11693	0.235941	-0.579375	0.345515	-0.49559	0.310092	0	0.999891	0.501419	0.00206488	0.0490815	0.578757
NOS2	0	14	0.494064	0.00914362	0.018507	-0.02713	0.0454173	0.494064	0.310631	0	0.999986	0.500599	0.000737271	0.511882	0.972053
AIM2	0	15	0.477627	-0.062849	0.131586	-0.320757	0.195059	-0.477627	0.316458	0	0.559175	0.500179	0.0405568	0.603827	0.841964
IL11	0	15	0.470447	0.00443339	0.00942378	-0.0140372	0.022904	0.470447	0.319018	0	0.998677	0.500088	8.34792e-05	0.575525	0.999847
TLR9	0	10	0.46831	-0.0372995	0.079647	-0.193408	0.118809	-0.46831	0.319781	0	0.950145	0.500547	0.280531	0.492233	0.100374
S100A9	0	16	0.465189	-0.0713303	0.153336	-0.371869	0.229208	-0.465189	0.320898	0	0.817067	0.500043	0.112369	0.418527	0.858067
SIGLEC5	0	14	0.459304	0.0254992	0.0555171	-0.0833142	0.134313	0.459304	0.323008	0	0.989939	0.500069	0.0204827	0.46609	0.948322
ALB	0	16	0.452175	0.00286249	0.0063305	-0.00954528	0.0152703	0.452175	0.325571	0	0.998377	0.500402	0.0484824	0.96596	0.306699
LACRT	0	10	0.445847	0.0285809	0.0641047	-0.0970643	0.154226	0.445847	0.327854	0	0.998395	0.503598	0.000267048	0.00285795	7.34683e-06
IL22	0	14	0.442726	0.00354156	0.00799944	-0.0121373	0.0192205	0.442726	0.328982	0	0.999991	0.501165	0.0227225	0.0701513	0.0259242
ANXA2	0	14	0.42586	0.023768	0.0558118	-0.0856231	0.133159	0.42586	0.335105	0	0.956375	0.499613	0.135937	0.568588	0.951307
STIM1	0	15	0.417904	-0.0352941	0.084455	-0.200826	0.130238	-0.417904	0.338009	0	0.990921	0.501652	0.000248876	0.29809	0.0214872
IL21	0	14	0.403303	-0.000285139	0.000707009	-0.00167088	0.0011006	-0.403303	0.343363	0	0.986672	0.500461	0.000393387	0.87165	0.789793
MIF	0	14	0.379288	0.0321254	0.0846992	-0.133885	0.198136	0.379288	0.352237	0	0.993254	0.499824	0.739649	0.00147185	0.781935
TNFSF13B	0	11	0.377184	-0.0953169	0.252707	-0.590622	0.399989	-0.377184	0.353019	0	0.89422	0.500446	0.0340795	0.839753	0.781615
REG1A	0	15	0.363602	0.00575	0.015814	-0.0252455	0.0367455	0.363602	0.358078	0	0.999923	0.500218	0.459559	0.746004	0.0911368
LIN28B	0	10	0.361314	-0.00535837	0.0148302	-0.0344256	0.0237089	-0.361314	0.358932	0	0.999593	0.499691	0.000830425	0.978333	0.999829
MIR142	0	10	0.35997	-0.0586444	0.162915	-0.377957	0.260669	-0.35997	0.359435	0	0.88609	0.501423	0.0294718	0.057089	0.00315922
CXCL11	0	14	0.356855	-0.0633944	0.177648	-0.411584	0.284795	-0.356855	0.3606	0	0.961401	0.500603	0.0246306	0.00780986	0.845559
CST3	0	16	0.346962	-0.0300473	0.0866011	-0.199786	0.139691	-0.346962	0.36431	0	0.999982	0.502328	0.000132371	0.351287	0.314096
NLRP3	0	15	0.342145	-0.00773006	0.0225929	-0.0520122	0.0365521	-0.342145	0.366121	0	0.988802	0.500398	0.00734758	0.28406	0.909707
CXCR3	0	14	0.320644	-0.0255097	0.0795576	-0.181443	0.130423	-0.320644	0.37424	0	0.999961	0.500908	0.250533	0.0588221	0.0647683
IL34	0	10	0.31304	0.0336183	0.107393	-0.176872	0.244109	0.31304	0.377125	0	0.99241	0.501442	0.484103	0.00320572	0.0012605
BST2	0	16	0.30941	0.0569542	0.184074	-0.30383	0.417739	0.30941	0.378505	0	0.991335	0.501037	6.68136e-05	0.0152876	0.970228
MUC5AC	0	15	0.30434	0.0021822	0.00717029	-0.0118716	0.016236	0.30434	0.380435	0	0.858345	0.500679	0.311693	0.630778	0.035591
CCR5	0	16	0.302544	0.0392104	0.129602	-0.21481	0.293231	0.302544	0.381119	0	0.984064	0.500013	0.096087	0.407477	0.852204
IL4	0	14	0.298118	0.000840546	0.0028195	-0.00468568	0.00636677	0.298118	0.382806	0	0.998753	0.499978	0.0235384	0.53294	0.94713
LILRA3	0	15	0.290279	0.000396294	0.00136522	-0.00227953	0.00307212	0.290279	0.385801	0	0.999088	0.50051	0.000935102	0.141736	0.984852
LYZ	0	16	0.287462	-0.0493561	0.171696	-0.385881	0.287169	-0.287462	0.386879	0	0.960637	0.499745	0.0816686	0.3045	0.97723
IFNG	0	16	0.273628	-0.0210324	0.0768649	-0.171688	0.129623	-0.273628	0.392185	0	0.999993	0.500458	0.00751399	0.462307	0.840464
RORA	0	14	0.271271	0.0250845	0.09247	-0.156157	0.206326	0.271271	0.393091	0	0.989951	0.499971	0.0538034	0.862505	0.937591
VCAM1	0	16	0.259428	0.0464039	0.17887	-0.304182	0.396989	0.259428	0.397653	0	0.970019	0.500408	0.0042809	0.0793049	0.979904
IL36A	0	14	0.246506	-0.00465066	0.0188663	-0.0416286	0.0323273	-0.246506	0.402645	0	0.993847	0.50023	0.0301969	0.994025	0.465786
IL6	0	15	0.237482	-0.0457423	0.192614	-0.423265	0.331781	-0.237482	0.406141	0	0.999643	0.500181	0.0130472	0.429895	0.962337
TRIM21	0	15	0.234101	0.0160967	0.0687599	-0.118673	0.150866	0.234101	0.407453	0	0.996728	0.500342	0.0052073	0.308021	0.983395
VIP	0	15	0.231861	0.000565913	0.00244074	-0.00421794	0.00534977	0.231861	0.408323	0	0.987789	0.500949	0.00659776	0.996105	0.771516
IL5	0	14	0.231215	0.00510126	0.0220628	-0.0381418	0.0483443	0.231215	0.408574	0	0.999707	0.501574	0.000567229	0.722052	0.012778
CA6	0	15	0.22419	-0.000224111	0.000999648	-0.00218342	0.0017352	-0.22419	0.411305	0	0.99999	0.500658	0.000461966	0.576989	0.996072
IL37	0	14	0.222674	-0.000157442	0.000707053	-0.00154327	0.00122838	-0.222674	0.411895	0	0.991038	0.500435	4.0953e-05	0.595023	0.999535
PAX3	0	16	0.222074	0.000513244	0.00231114	-0.00401659	0.00504308	0.222074	0.412128	0	0.999979	0.501421	0.00712252	0.822869	0.0126587
SELL	0	15	0.219235	-0.0343181	0.156535	-0.341127	0.272491	-0.219235	0.413233	0	0.908554	0.500949	0.0210529	0.218017	0.308593
NCR3	0	15	0.21739	-0.00548169	0.0252159	-0.0549048	0.0439415	-0.21739	0.413952	0	0.919534	0.500641	0.202241	0.377225	0.0684907
C3	0	15	0.212733	-0.0437538	0.205675	-0.446876	0.359368	-0.212733	0.415768	0	0.927298	0.501855	0.000141703	0.793463	0.0190133
IRAK1	0	16	0.210387	-0.0160422	0.076251	-0.165494	0.13341	-0.210387	0.416683	0	0.99838	0.500436	7.44486e-07	0.927467	0.999229
CXCL13	0	16	0.204791	0.0360784	0.176172	-0.309219	0.381376	0.204791	0.418868	0	0.843655	0.500466	0.00259131	0.601628	0.927015
CST4	1	14	0.201327	0.038201	0.189746	-0.333702	0.410104	0.201327	0.420222	54.617	0.00734799	0.50103	0.000383071	0.80434	0.664784
ASMT	0	14	0.193525	0.00429027	0.0221691	-0.0391612	0.0477417	0.193525	0.423274	0	0.999497	0.501359	0.000206973	0.418763	0.00930603
ICOSLG	0	16	0.192936	0.000136417	0.000707058	-0.00124942	0.00152225	0.192936	0.423505	0	0.99139	0.499833	0.207099	0.317841	0.935784
IL17F	0	10	0.192724	0.0101442	0.052636	-0.0930224	0.113311	0.192724	0.423588	0	0.999995	0.500653	0.0108169	0.386011	0.464215
IRGM	0	10	0.192507	0.000461577	0.00239772	-0.00423795	0.0051611	0.192507	0.423673	0	0.999929	0.502126	0.00518904	0.212128	0.000596188
STIM2	0	10	0.18251	0.0237024	0.129869	-0.230841	0.278246	0.18251	0.427591	0	0.980819	0.50021	0.00153191	0.895012	0.861962
MALAT1	0	12	0.165136	-0.0165661	0.100318	-0.21319	0.180057	-0.165136	0.434418	0	0.997166	0.500072	0.0447397	0.758429	0.914416
LCN1	0	14	0.162584	0.0048574	0.0298762	-0.0537	0.0634148	0.162584	0.435423	0	0.997686	0.501039	0.00258594	0.738395	0.0315886
VIPR2	0	15	0.155247	0.00362867	0.0233735	-0.0421834	0.0494408	0.155247	0.438313	0	0.999951	0.500279	0.385874	0.633439	0.104863
DPP7	0	12	0.146788	-0.0171417	0.116779	-0.246028	0.211745	-0.146788	0.44165	0	0.80276	0.500754	0.304487	0.389117	0.0561512
MIR155	0	10	0.14581	-0.0269256	0.184663	-0.388865	0.335014	-0.14581	0.442036	0	0.926229	0.49988	0.706972	0.0533918	0.642117
LBP	0	15	0.125704	-0.00506686	0.040308	-0.0840705	0.0739368	-0.125704	0.449983	0	0.971543	0.501287	0.00074559	0.53426	0.548508
CD6	0	15	0.116036	0.00470627	0.0405588	-0.074789	0.0842016	0.116036	0.453812	0	0.999506	0.500269	0.0490623	0.444783	0.846191
PAX6	0	14	0.0954546	0.00346819	0.0363334	-0.0677454	0.0746817	0.0954546	0.461977	0	0.998726	0.500137	0.000225344	0.481964	0.999543
IL25	0	14	0.0928484	0.00283552	0.0305393	-0.0570214	0.0626925	0.0928484	0.463012	0	0.999579	0.499475	0.170095	0.993287	0.953511
IFITM1	0	14	0.0928189	-0.0177233	0.190945	-0.391976	0.356529	-0.0928189	0.463024	0	0.701976	0.500516	0.0297146	0.202111	0.854006
RSAD2	0	16	0.0829068	-0.0104368	0.125886	-0.257174	0.2363	-0.0829068	0.466963	0	0.82541	0.499679	0.0989449	0.173271	0.945295
NPY	0	15	0.0782943	0.00649406	0.0829443	-0.156077	0.169065	0.0782943	0.468797	0	0.999391	0.501271	0.0323418	0.306881	0.0380003
C1QTNF3	0	15	0.0674003	-9.32811e-05	0.00138399	-0.00280589	0.00261933	-0.0674003	0.473132	0	0.999977	0.50227	1.35862e-06	0.175182	0.00226291
TGFB1	0	15	0.0492376	0.000984575	0.0199964	-0.0382084	0.0401776	0.0492376	0.480365	0	0.999983	0.500185	0.0128873	0.635236	0.976719
IL2	0	14	0.0483496	0.000918773	0.0190027	-0.0363265	0.0381641	0.0483496	0.480719	0	0.999416	0.502406	7.05775e-05	0.682917	7.33324e-05
FOXP3	0	14	0.0455071	0.000287031	0.00630737	-0.0120754	0.0126495	0.0455071	0.481852	0	0.999993	0.501376	0.00472298	0.588171	0.00311872
GAST	0	14	0.0446615	0.0025821	0.0578149	-0.110735	0.115899	0.0446615	0.482189	0	0.999777	0.50097	0.00392996	0.789136	0.0459572
EDAR	0	15	0.0348028	0.00178769	0.0513662	-0.09889	0.102465	0.0348028	0.486118	0	0.997066	0.501337	0.0184219	0.685888	0.0089146
WFDC2	0	15	0.0326259	-0.00233509	0.0715717	-0.142616	0.137945	-0.0326259	0.486986	0	0.999846	0.501005	0.0140939	0.582339	0.0257751
P4HB	0	15	0.0308827	-0.00231278	0.0748893	-0.149096	0.14447	-0.0308827	0.487682	0	0.993501	0.500032	0.0681424	0.651261	0.880229
AANAT	0	15	0.02117	1.48734e-05	0.000702568	-0.00136216	0.00139191	0.02117	0.491555	0	0.999645	0.500847	0.00185858	0.716429	0.00292656
TLR4	1	14	0.0205612	0.00213055	0.10362	-0.200964	0.205225	0.0205612	0.491798	53.312	0.00951288	0.50055	0.000353568	0.0387727	0.998043
CYP1A1	0	15	0.0167052	1.1611e-05	0.00069505	-0.00135069	0.00137391	0.0167052	0.493336	0	0.913223	0.501868	6.19973e-05	0.748412	0.495417
FGA	0	16	0.0148422	8.56686e-06	0.000577197	-0.00112274	0.00113987	0.0148422	0.494079	0	0.993	0.501439	1.61043e-06	0.997088	0.998798
CYP19A1	0	16	0.0105559	1.0521e-05	0.000996692	-0.001943	0.00196404	0.0105559	0.495789	0	0.998185	0.500152	0.00643068	0.535411	0.972551
PVT1	0	15	0.00878669	6.21233e-06	0.000707015	-0.00137954	0.00139196	0.00878669	0.496495	0	0.999979	0.500743	0.00522482	0.872214	0.169691
PRL	0	15	0.007426	5.24981e-06	0.00070695	-0.00138037	0.00139087	0.007426	0.497037	0	0.9997	0.50048	0.00148061	0.628587	0.868087
IL17A	0	14	0.00687916	3.97149e-06	0.000577322	-0.00112758	0.00113552	0.00687916	0.497256	0	0.999457	0.499981	0.0569714	0.528608	0.912094
DNASE1	0	15	0.00665997	4.70899e-06	0.000707059	-0.00138113	0.00139054	0.00665997	0.497343	0	0.998712	0.501161	0.00543055	0.109101	0.229224
NTRK1	0	14	0.00498057	-3.52163e-06	0.000707074	-0.00138939	0.00138234	-0.00498057	0.498013	0	0.999438	0.501243	0.00423594	0.303809	0.00735949
ASCL2	0	14	0.00484924	2.4243e-06	0.000499934	-0.000977446	0.000982294	0.00484924	0.498065	0	0.999975	0.503671	4.39867e-06	0.135932	9.10252e-06
TLR10	0	10	0.0047128	-0.000411904	0.0874012	-0.171718	0.170894	-0.0047128	0.49812	0	0.983104	0.50303	0.0444114	0.0177307	0.000220904
CD200R1	0	10	0.00350102	0.000232302	0.0663528	-0.129819	0.130284	0.00350102	0.498603	0	0.986542	0.499601	0.000841515	0.977231	0.999635
CRP	0	15	0.000431844	-3.05165e-07	0.000706656	-0.00138535	0.00138474	-0.000431844	0.499828	0	0.999269	0.500351	0.00180193	0.920463	0.99347
CXCR4	0	16	0.000183231	-3.38334e-05	0.184649	-0.361946	0.361879	-0.000183231	0.499927	0	0.890711	0.500329	0.0380575	0.490876	0.802204

## Sheet: Significant ones
Gene	Use Random Effects Model	#Study	Effect size	p-value	Country	#Sample	Study age
Name
CLDN1	1	15	1.91	7.4e-07	1.13e-05	0.42	0.071
TIMP1	1	16	1.8	7.88e-15	0.0045	0.57	0.44
LCN2	0	16	1.14	0.000207	n/a	n/a	n/a
LGALS1	1	15	1.11	3.07e-05	0.17	0.38	0.79
PLA2G7	0	15	-1	1.06e-07	n/a	n/a	n/a
LTF	0	15	-1.4	4.17e-09	n/a	n/a	n/a
TFF3	1	15	-3.8	8.38e-11	0.00551	0.08	0.062
