# Supplementary material for: Explore the possible influence of Sjogren’s syndrome on thyroid cancer: A literature data mining and meta-analysis
Source: PLoS One. 2025 Feb 10;20(2):e0318747. doi: 10.1371/journal.pone.0318747 (PMC11809879; doi:10.1371/journal.pone.0318747)
Supplement: S3 Table — (XLSX) [file pone.0318747.s003.xlsx]

## Sheet: Reference Table
S3 Table References supporiting the influnce of SS on seven genes that show significance in Meta-analysis using 16 TC expression datasets
Entity1 Name	Entity2 Name	PubYear	PubMonth	PMID	DOI	Title	Sentence	entity1	entity2	Effect	Relation Name
Sjogren's syndrome	PLA2G7	2021	6	34220834	PMC8253309	Lipoprotein-Associated Phospholipase A2: A Novel Contributor in Sjögren's Syndrome-Related Lymphoma?	Increased serum Lp-PLA2 activity and expression in minor salivary gland tissues are associated with B-cell non-Hodgkin's lymphoma development in primary Sjögren's syndrome patients compared to those without lymphoma, with potential for distinguishing between the two groups based on ROC analysis.	Sjogren's syndrome	PLA2G7	1	Regulation: Sjogren's syndrome --+> PLA2G7
Sjogren's syndrome	TFF3	2014	5	24713479	10.1167/iovs.13-13423	Trefoil factor family peptide 3 (TFF3) is upregulated under experimental conditions similar to dry eye disease and supports corneal wound healing effects in vitro.	Increased levels of TFF3 were observed in tears of patients with non-Sjögren's dry eye disease, suggesting a potential role for TFF3 as a therapeutic candidate for ocular surface damage in dry eye disease, with a significant difference in TFF3 levels between patients and healthy volunteers.	Sjogren's syndrome	TFF3	1	Regulation: Sjogren's syndrome --+> TFF3
Sjogren's syndrome	CLDN1	2011	2	21187001	10.1089/scd.2010.0214	Human mesenchymal stem cells cultured with salivary gland biopsies adopt an epithelial phenotype.	Cocultured mesenchymal stem cells (MSCs) have shown the potential to adopt an epithelial phenotype expressing tight junction proteins, including claudin-1 (CLDN-1), and other salivary gland markers, suggesting a temporary change into a salivary gland acinar phenotype, which could be relevant in the context of Sjogren's syndrome.	Sjogren's syndrome	CLDN1	0	Regulation: Sjogren's syndrome --+> CLDN1
Sjogren's syndrome	CLDN1	0	0	20131287	10.1002/art.27362	Disruption of tight junction structure in salivary glands from Sjögren's syndrome patients is linked to proinflammatory cytokine exposure.	The study found that patients with Sjögren's syndrome have significant alterations in tight junction protein levels, with ZO-1 and occludin being down-regulated, claudin-1 and claudin-4 being overexpressed, and claudin-3 and claudin-4 being redistributed to the basolateral plasma membrane, suggesting a disruption in tight junction integrity in the labial salivary glands. The disorganization of ti…	Sjogren's syndrome	CLDN1	1	Regulation: Sjogren's syndrome --+> CLDN1
Sjogren's syndrome	CLDN1	2008	9	18768927	PMC2584989	Proinflammatory cytokines tumor necrosis factor-alpha and interferon-gamma alter tight junction structure and function in the rat parotid gland Par-C10 cell line.	The study demonstrates that the proinflammatory cytokines TNF-alpha and IFN-gamma decrease tight junction integrity and claudin-1 expression in salivary epithelial cells, suggesting a strong association between Sjögren's syndrome and CLDN1.	Sjogren's syndrome	CLDN1	0	Regulation: Sjogren's syndrome ---> CLDN1
Sjogren's syndrome	LTF	2021	5	34045583	PMC8159963	Gene expression alterations in salivary gland epithelia of Sjögren's syndrome patients are associated with clinical and histopathological manifestations.	The expression of LTF, along with other genes, such as BMP3 and MMP7, in damaged salivary epithelia may be implicated in immune responses, matrix remodeling, and tissue destruction in Sjögren's syndrome, suggesting a potential role in SS pathogenesis.	Sjogren's syndrome	LTF	-1	Regulation: Sjogren's syndrome ---| LTF
Sjogren's syndrome	LTF	2014	5	24866156	PMC4035282	Anti-inflammatory effects of rebamipide eyedrop administration on ocular lesions in a murine model of primary Sjögren's syndrome.	Topical administration of rebamipide (Reb) eyedrops in a murine model of Sjögren's syndrome (SS) significantly increased tear secretions, resolved severe inflammatory lesions in intraorbital lacrimal gland tissues, and restored lactoferrin production from lacrimal gland cells, suggesting a potential therapeutic and protective effect on ocular autoimmune lesions in SS.	Sjogren's syndrome	LTF	0	Regulation: Sjogren's syndrome ---> LTF
Sjogren's syndrome	TIMP1	0	0	16142742	10.1002/art.21265	Increased acinar damage of salivary glands of patients with Sjögren's syndrome is paralleled by simultaneous imbalance of matrix metalloproteinase 3/tissue inhibitor of metalloproteinases 1 and matrix metalloproteinase 9/tissue inhibitor of metalloproteinases 1 ratios.	An altered balance between MMP-9 and TIMP-1, with a higher MMP-9/TIMP-1 ratio, is associated with acinar damage in labial salivary glands of patients with Sjögren's syndrome, indicating a potential role of salivary gland acinar cells in extracellular matrix destruction and the pathophysiology of Sjögren's syndrome.	Sjogren's syndrome	TIMP1	-1	Regulation: Sjogren's syndrome ---| TIMP1
Sjogren's syndrome	TIMP1	0	0	15193983	10.1016/j.cccn.2004.03.006	Increase in the ratio of matrix metalloproteinase-9 to tissue inhibitor of metalloproteinase-1 in saliva from patients with primary Sjögren's syndrome.	The association between Sjogren's syndrome and TIMP1 is that the ratio of MMP-9/TIMP-1 was significantly increased in primary Sjögren's syndrome patients compared to healthy subjects, indicating a potential role in the destruction of glandular and salivary duct tissues (PMID: 15193983).	TIMP1	Sjogren's syndrome	1	Regulation: TIMP1 ---> Sjogren's syndrome
Sjögren's syndrome	LGALS1	2020	3	32161138	PMC7104299	Suppression of age-related salivary gland autoimmunity by glycosylation-dependent galectin-1-driven immune inhibitory circuits.	Gal1 (LGALS1) deficiency in mice leads to a spontaneous inflammatory process in salivary glands resembling Sjögren's syndrome, with reduced Gal1 expression observed in labial biopsies from primary Sjögren's syndrome patients, suggesting a potential association between LGALS1 and the development of Sjögren's syndrome.	LGALS1	Sjögren's syndrome	-1	Regulation: Sjögren's syndrome---|LGALS1
Sjögren's syndrome	LCN2	2020	7	32686529	10.1080/08916934.2020.1795140	Expression of NGAL-specific cells and mRNA levels correlate with inflammation in the salivary gland, and its overexpression in the saliva, of patients with primary Sjögren's syndrome.	There is a positive association between the increase in NGAL (lipocalin-2, LCN2) expression and inflammation in the salivary glands of primary Sjögren's syndrome (pSS) patients, with significantly higher levels observed in pSS patients compared to non-SS subjects, suggesting a potential biomarker role for LCN2 in pSS.	Sjögren's syndrome	LCN2	1	Regulation: Sjögren's syndrome --+> LCN2
Sjögren's syndrome	LCN2	2017	1	28122643	PMC5264463	Identification of potential saliva and tear biomarkers in primary Sjögren's syndrome, utilising the extraction of extracellular vesicles and proteomics analysis.	Upregulation of neutrophil gelatinase-associated lipocalin (LCN2) was detected in both saliva and tears of primary Sjögren's syndrome (pSS) patients, suggesting a potential association with the disease.	Sjögren's syndrome	LCN2	1	Regulation: Sjögren's syndrome --+> LCN2
